# Supplementary material for: A necroptotic-independent function of MLKL in regulating endothelial cell adhesion molecule expression
Source: Cell Death Dis. 2020 Apr 24;11(4):282. doi: 10.1038/s41419-020-2483-3 (PMC7181788; doi:10.1038/s41419-020-2483-3)
Supplement: Supplementary file 12 — Table S1 [file 41419_2020_2483_MOESM12_ESM.xlsx]

## Sheet: Table S1
		Cluster	DMSO_2	DMSO_3	DMSO_4	DMSOTNFa_2	DMSOTNFa_3	DMSOTNFa_4	NSA_2	NSA_3	NSA_4	NSATNFa_1	NSATNFa_3	NSATNFa_4
ENSG00000262526		A	1.95693	-0.592598	1.44366	-0.305836	-0.64528	-0.521906	1.00337	-0.63805	0.742039	-0.814108	-0.814108	-0.814108
ENSG00000203883	SOX18	A	0.826356	1.08023	0.900374	-0.96706	-1.09674	-1.24136	0.827713	1.14436	0.887107	-0.897719	-0.696515	-0.766747
ENSG00000171388	APLN	A	1.28485	1.5408	1.2223	0.220306	0.134641	0.084564	-0.293246	-0.00605567	-0.212805	-1.39484	-1.26971	-1.3108
ENSG00000240583	AQP1	A	1.41836	1.62129	1.44038	-1.03721	-1.20747	-0.864077	0.0652006	0.141485	0.111489	-0.658868	-0.551994	-0.478587
ENSG00000187513	GJA4	A	1.00051	1.4366	1.13363	-0.79323	-0.96708	-0.808741	0.529712	0.893002	0.552346	-1.19997	-1.01079	-0.765995
ENSG00000111077	TNS2	A	1.1741	1.44629	1.21275	-0.373142	-0.560002	-0.581872	0.272488	0.662291	0.442489	-1.18567	-1.2979	-1.21182
ENSG00000197852	FAM212B	A	0.31511	0.636128	0.347208	-2.60167	-0.81738	-0.824889	0.854707	0.819237	0.899538	0.0952942	0.142294	0.134424
ENSG00000178726	THBD	A	1.0324	1.10342	1.24674	-0.710149	-0.624227	-0.725071	0.783185	0.695653	0.707822	-1.32411	-1.12721	-1.05847
ENSG00000135312	HTR1B	A	1.15454	1.36473	1.2288	0.484089	0.32763	0.216401	-0.228805	-0.155187	-0.267272	-1.60405	-1.1978	-1.32307
ENSG00000099260	PALMD	A	1.40931	1.21316	1.33853	-0.357544	-0.26588	-0.354878	0.310856	0.242095	0.381035	-1.21615	-1.345	-1.35554
ENSG00000149212	SESN3	A	1.24031	0.76856	0.932547	-1.74724	-1.36663	-1.34681	0.852624	0.278639	0.653168	-0.126166	-0.140468	0.00145537
ENSG00000157404	KIT	A	1.4291	1.35283	1.31984	-0.142103	-0.0287509	-0.214689	0.112553	-0.15801	0.273001	-1.3898	-1.19524	-1.35873
ENSG00000178695	KCTD12	A	1.45867	1.37909	1.46858	-0.873091	-0.455467	-0.25142	0.261038	0.0776543	0.237729	-1.08324	-1.19173	-1.02782
ENSG00000139174	PRICKLE1	A	1.36737	1.26877	1.34309	-0.395949	-0.392772	-0.450479	0.338672	0.342667	0.371982	-1.13212	-1.26212	-1.39912
ENSG00000265107	GJA5	A	1.4337	1.58483	1.41289	-0.725223	-0.6487	-0.576429	-0.016176	0.245298	0.260262	-0.747744	-1.11136	-1.11136
ENSG00000126882	FAM78A	A	1.07358	1.32885	1.12048	-1.17473	-1.09793	-1.08222	0.49045	0.853178	0.687081	-0.628523	-0.808369	-0.761859
ENSG00000164867	NOS3	A	1.11371	1.46043	1.20159	-0.757608	-1.10458	-0.797275	0.358028	0.9084	0.417599	-1.01557	-0.864946	-0.91978
ENSG00000124019	FAM124B	A	1.28943	1.10771	1.32585	-0.547922	-0.636723	-0.65336	0.528668	0.508996	0.649213	-1.13456	-1.25388	-1.18342
ENSG00000125378	BMP4	A	1.19075	1.41134	1.3289	0.16541	0.0294059	-0.0353052	-0.10115	0.131563	0.0371669	-1.42374	-1.35125	-1.38309
ENSG00000118898	PPL	A	0.923667	1.10339	1.0869	-1.11431	-1.52961	-0.887649	0.66643	0.982158	0.733582	-0.667753	-0.379098	-0.917707
ENSG00000204131	NHSL2	A	1.25974	1.18658	1.22164	-0.0265252	0.080814	-0.112081	0.265855	0.276802	0.189502	-1.57036	-1.35671	-1.41526
ENSG00000119630	PGF	A	0.906422	1.18673	0.921937	-0.838652	-1.06119	-1.18442	0.71449	1.12626	0.817764	-0.857882	-0.814949	-0.916506
ENSG00000185567	AHNAK2	A	1.23436	1.39007	1.27334	-0.534686	-0.201558	-0.134917	0.198873	0.468313	0.27064	-1.38256	-1.26561	-1.31628
ENSG00000186918	ZNF395	A	0.853143	1.14539	0.905725	-1.0397	-1.32718	-1.17954	0.900369	0.962947	0.851461	-0.771334	-0.679564	-0.621718
ENSG00000171408	PDE7B	A	1.29173	1.09954	1.37424	0.0497519	-0.065874	0.0458903	0.150287	0.116974	0.189633	-1.70532	-1.24696	-1.29989
ENSG00000102802	MEDAG	A	1.26955	1.14531	1.22694	-0.827317	-0.878133	-0.937374	0.767604	0.524926	0.668082	-1.04504	-0.97907	-0.935475
ENSG00000064042	LIMCH1	A	1.38911	1.32743	1.25959	-0.964354	-0.67446	-0.758771	0.19017	0.519657	0.692765	-0.922881	-0.978414	-1.07983
ENSG00000102760	RGCC	A	1.07398	1.20798	1.35579	0.469573	0.268116	0.0283843	-0.187237	0.134013	-0.0453221	-1.32341	-1.44758	-1.53429
ENSG00000174004	NRROS	A	1.09307	0.979423	1.04422	-1.0548	-1.20287	-0.822721	0.659895	1.12476	0.731725	-1.00688	-0.579753	-0.966058
ENSG00000185477	GPRIN3	A	1.45779	1.17226	1.42291	-1.04131	-1.27846	-0.54905	0.506021	0.408486	0.273953	-1.01117	-0.746161	-0.61527
ENSG00000134323	MYCN	A	0.795422	1.37087	1.25107	-1.03247	-1.00527	-0.727397	0.653959	0.694646	0.841876	-1.00227	-0.912582	-0.927844
ENSG00000125968	ID1	A	0.755776	1.16878	0.848299	-1.44751	-1.61007	-1.33114	0.502105	0.925335	0.804121	-0.170412	-0.237982	-0.207309
ENSG00000104903	LYL1	A	1.00655	1.57586	1.27299	-0.0910782	-0.370598	-0.72425	0.108221	0.755092	0.139475	-1.23681	-0.976755	-1.45869
ENSG00000169291	SHE	A	1.09872	1.13723	1.19984	-1.24503	-1.04239	-1.07437	0.744993	0.748209	0.68255	-0.777514	-0.735887	-0.736353
ENSG00000071246	VASH1	A	1.25678	1.49027	1.21807	-0.270863	-0.380235	-0.372858	0.123674	0.512311	0.293743	-1.29079	-1.30318	-1.27691
ENSG00000172889	EGFL7	A	0.611055	1.21188	0.622286	-0.627586	-0.895002	-0.742973	0.773489	1.45171	0.862034	-1.08491	-0.99759	-1.18438
ENSG00000121966	CXCR4	A	1.08609	1.24443	1.2662	-0.134902	-0.163883	-0.530689	0.374139	0.560021	0.428427	-1.39811	-1.46299	-1.26872
ENSG00000205978	NYNRIN	A	1.15393	1.22452	1.16898	-0.16413	-0.283726	-0.388695	0.519411	0.62367	0.299433	-1.55619	-1.27522	-1.32197
ENSG00000171435	KSR2	A	1.25608	1.32948	1.21911	-0.320674	-0.210481	-0.163532	0.330644	0.252002	0.400147	-1.37128	-1.16318	-1.5583
ENSG00000169744	LDB2	A	1.38905	1.24129	1.41037	-0.641249	-0.654355	-0.771293	0.525304	0.201705	0.51783	-1.28548	-0.950989	-0.98219
ENSG00000138172	CALHM2	A	0.887373	1.27149	0.988725	-0.528233	-0.810494	-0.88478	0.649814	1.07163	0.702695	-1.22066	-1.26612	-0.861433
ENSG00000154856	APCDD1	A	1.31065	1.75529	1.55738	-0.506888	-0.535424	-0.753084	-0.0613732	0.0779354	-0.0590269	-0.767307	-1.12402	-0.894129
ENSG00000003137	CYP26B1	A	1.35433	1.62832	1.81186	-0.788268	-0.653181	-1.14061	-0.492724	-0.425024	-0.476469	-0.272652	-0.206058	-0.339521
ENSG00000170271	FAXDC2	A	0.995159	1.41327	1.16653	-0.604545	-0.775536	-0.958384	0.746318	0.705235	0.514448	-1.15912	-1.11067	-0.932717
ENSG00000188549	C15orf52	A	1.4589	1.25233	1.18895	0.122132	0.363314	0.403658	-0.260848	-0.139928	-0.425145	-1.13902	-1.299	-1.52534
ENSG00000101445	PPP1R16B	A	1.15898	1.30058	1.21173	-0.0839708	-0.221507	-0.313844	0.272291	0.444814	0.423842	-1.53987	-1.33599	-1.31706
ENSG00000129422	MTUS1	A	1.25667	0.976143	1.26996	-0.163424	-0.0582866	-0.107509	0.503741	0.199492	0.469555	-1.4144	-1.4854	-1.44654
ENSG00000240694	PNMA2	A	1.04292	0.991226	1.08947	0.717117	0.850372	0.725986	-0.383403	-0.643258	-0.439635	-1.1975	-1.37114	-1.38214
ENSG00000173598	NUDT4	A	1.41115	0.895471	1.37546	-0.0360999	0.454139	0.581358	-0.00683733	-0.425971	-0.165579	-1.31528	-1.3908	-1.37702
ENSG00000145990	GFOD1	A	1.05372	0.807108	0.948821	-1.26616	-0.938786	-1.19885	0.912169	0.914302	1.01568	-0.848926	-0.606621	-0.792455
ENSG00000133800	LYVE1	A	1.55573	1.41785	1.62541	-0.608722	-0.404737	-0.522661	-0.00843207	-0.0670462	0.0229516	-0.767907	-1.04748	-1.19496
ENSG00000176438	SYNE3	A	1.04215	0.963052	0.902852	-1.14712	-0.705284	-0.841317	0.778254	1.10149	0.90057	-1.13591	-0.894293	-0.964444
ENSG00000263244		A	-0.288675	3.17543	-0.288675	-0.288675	-0.288675	-0.288675	-0.288675	-0.288675	-0.288675	-0.288675	-0.288675	-0.288675
ENSG00000134508	CABLES1	A	1.30972	1.41708	1.26676	-0.509767	-0.618089	-0.959538	0.412898	0.582476	0.322368	-0.941599	-1.18833	-1.09398
ENSG00000169247	SH3TC2	A	1.25593	1.20088	1.24075	-0.915936	-1.20173	-0.890954	0.478697	0.720278	0.642538	-0.987784	-0.634011	-0.908664
ENSG00000127528	KLF2	A	0.460532	1.11264	0.819624	-1.01718	-1.5874	-1.61141	0.686438	1.16663	0.737495	-0.460789	0.0606792	-0.367267
ENSG00000175264	CHST1	A	0.987211	1.4171	0.979122	-0.457402	-0.470686	-0.600396	0.518307	0.84942	0.606796	-1.24426	-1.19489	-1.39033
ENSG00000271121	NUDT4P2	A	1.13236	1.33965	1.26674	0.400042	0.100331	0.48538	-0.267653	-0.168928	-0.125759	-1.49506	-1.28433	-1.38278
ENSG00000182022	CHST15	A	1.06792	1.08299	1.08586	-1.02489	-1.07215	-1.22087	0.754949	0.740265	0.923965	-0.823677	-0.656203	-0.858166
ENSG00000179314	WSCD1	A	1.1165	1.46865	1.27597	-0.160541	0.0438276	-0.100363	-0.0559396	0.429101	0.125839	-1.41358	-1.41117	-1.31831
ENSG00000111145	ELK3	A	1.19152	1.17199	1.24971	0.21212	0.182887	0.215557	0.109717	0.0217183	0.0584929	-1.38821	-1.52094	-1.50456
ENSG00000198795	ZNF521	A	1.23382	1.14776	1.29159	-0.212317	-0.205583	-0.452868	0.416523	0.404313	0.477526	-1.36249	-1.49009	-1.24819
ENSG00000185432	METTL7A	A	1.37515	1.34304	1.4496	-0.714334	-0.7427	-0.784227	0.0215445	0.431815	0.594323	-0.979627	-0.859397	-1.13518
ENSG00000131386	GALNT15	A	1.53995	1.55007	1.40765	-0.20337	-0.362115	-0.390129	-0.333239	0.0863693	-0.00599784	-1.15874	-1.3727	-0.757735
ENSG00000176435	CLEC14A	A	1.22493	1.44548	1.26857	0.223759	0.00223742	0.00930993	-0.124349	0.127174	-0.0380914	-1.32463	-1.37103	-1.44335
ENSG00000281887	GIMAP1-GIMAP5	A	0.741751	0.838705	-1.90144	0.849753	0.51201	0.635714	0.392916	0.327774	0.382675	-0.0311602	-0.847264	-1.90144
ENSG00000156466	GDF6	A	0.950547	0.736458	0.7546	1.02571	1.19365	0.948108	-0.561126	-0.93984	-0.680223	-1.24457	-1.18005	-1.00326
ENSG00000106351	AGFG2	A	1.02677	1.42395	1.21708	-0.557234	-0.674713	-0.714004	0.454467	0.825931	0.465334	-1.27381	-1.21339	-0.980377
ENSG00000106688	SLC1A1	A	0.832646	0.84725	0.74714	-1.69849	-1.32753	-1.3422	0.952181	0.733743	0.975784	-0.152681	-0.294283	-0.273556
ENSG00000144583	2020-03-04	A	1.12221	1.50792	1.24499	0.382382	0.226602	0.317945	-0.44635	-0.192211	-0.165853	-1.27648	-1.25392	-1.46724
ENSG00000133561	GIMAP6	A	1.00281	1.22985	1.04906	0.208359	0.131634	0.310145	0.0162509	0.367026	0.268794	-1.5511	-1.59461	-1.43822
ENSG00000108984	MAP2K6	A	1.93179	1.14746	1.5256	-0.379773	-0.419608	-0.344039	0.114854	-0.598929	-0.103127	-1.08681	-1.0039	-0.783513
ENSG00000124721	DNAH8	A	1.8027	1.23916	1.6103	-0.620078	-0.301271	-0.688086	-0.0313894	-0.131902	-0.0888596	-1.05441	-0.985863	-0.750304
ENSG00000275342	PRAG1	A	1.07633	1.46266	1.09418	-0.734603	-0.954222	-0.997232	0.426712	0.942532	0.503573	-1.00779	-0.707772	-1.10437
ENSG00000106511	MEOX2	A	1.62293	1.34916	1.42532	0.0848803	-0.243631	0.164878	-0.592999	-0.226339	-0.149844	-0.994586	-1.34201	-1.09775
ENSG00000170011	MYRIP	A	1.47779	1.65617	1.53225	-0.41517	-0.380991	-0.308189	-0.19428	-0.150948	-0.119658	-1.19755	-0.955274	-0.944152
ENSG00000185920	PTCH1	A	0.407102	0.378143	0.478784	-1.79116	-1.2962	-1.18997	0.99177	1.25177	1.21958	-0.329052	-0.0149328	-0.105829
ENSG00000187210	GCNT1	A	1.44498	1.10574	1.31845	-0.413605	-0.205072	0.210397	0.363094	-0.0330234	0.248227	-1.48096	-1.4088	-1.14942
ENSG00000112559	MDFI	A	0.957083	1.34611	0.956589	-0.794473	-1.30284	-1.26285	0.547297	1.0803	0.633439	-0.645704	-0.732268	-0.782685
ENSG00000144677	CTDSPL	A	1.37921	1.28528	1.30041	-0.700289	-0.697087	-0.940239	0.413065	0.422653	0.613709	-1.11877	-0.972146	-0.985791
ENSG00000264668		A	-0.918334	0.994916	1.41945	0.503284	-0.918334	0.881433	-0.918334	-0.918334	0.385651	-0.918334	1.32527	-0.918334
ENSG00000177374	HIC1	A	0.969021	1.19819	1.1299	-0.547214	-0.965589	-0.66864	0.472968	0.959858	0.812735	-1.37572	-0.977083	-1.00843
ENSG00000137834	SMAD6	A	1.35368	1.57234	1.31029	-0.573252	-0.515174	-0.598461	0.0640936	0.538425	0.161469	-1.02676	-1.00628	-1.28037
ENSG00000276644	DACH1	A	1.52522	1.21929	1.55978	-0.545566	-0.198585	-0.424647	0.0754951	0.0456317	0.25654	-1.11146	-1.34863	-1.05307
ENSG00000179304	FAM156B	A	0.985473	1.30528	0.467709	0.276483	-1.34558	-2.11228	0.337633	0.398473	-0.22998	0.27822	0.62214	-0.983571
ENSG00000128917	DLL4	A	0.159186	0.448777	0.182053	-1.19227	-1.54997	-1.34501	0.926931	1.6445	1.16801	-0.416337	0.0402504	-0.0661145
ENSG00000125266	EFNB2	A	1.53835	1.39248	1.50472	-0.0715741	0.0847858	-0.087196	-0.393822	-0.183993	-0.252045	-1.16583	-1.17783	-1.18804
ENSG00000254673		A	-0.802804	-0.802804	-0.802804	1.20781	1.17159	-0.802804	1.26784	1.21483	0.75756	-0.802804	-0.802804	-0.802804
ENSG00000106003	LFNG	A	1.31435	1.711	1.15263	-0.161519	-0.471392	-0.327685	0.0743342	0.43084	-0.145181	-1.09968	-0.947539	-1.53015
ENSG00000180884	ZNF792	A	1.05775	1.2416	1.06347	-1.17324	-1.04422	-1.12293	0.610355	0.843555	0.802426	-0.808875	-0.830373	-0.639511
ENSG00000224837	GCSHP5	A	1.97762	-0.628236	1.32586	-0.628236	1.44871	-0.628236	0.273696	-0.628236	-0.628236	-0.628236	-0.628236	-0.628236
ENSG00000259040	BLOC1S5-TXNDC5	A	1.50008	1.5205	0.880528	-0.668319	-0.668319	-0.668319	-0.668319	-0.668319	-0.668319	-0.668319	1.44545	-0.668319
ENSG00000204072	ARMCX7P	A	-1.06855	1.82011	-1.06855	1.28586	-1.06855	-0.382847	1.35929	-0.356105	-0.138925	0.368699	-0.216319	-0.534096
ENSG00000150551	LYPD1	A	1.15711	1.6049	1.54685	0.43386	0.0640099	0.0140301	-1.1551	-0.296852	-0.571627	-1.17728	-0.647288	-0.972626
ENSG00000070610	GBA2	A	0.946522	1.26846	1.04105	-0.84174	-1.03735	-1.08143	0.52442	1.08771	0.76713	-0.980942	-0.763751	-0.93008
ENSG00000116396	KCNC4	A	1.3169	1.40354	1.22781	-0.707441	-1.2429	-0.825949	0.443648	0.653065	0.318499	-1.02814	-0.60095	-0.958077
ENSG00000285245	NA	A	-0.427447	2.2739	-0.427447	-0.427447	-0.427447	-0.427447	2.00057	-0.427447	-0.427447	-0.427447	-0.427447	-0.427447
ENSG00000204767	FAM196B	A	0.66547	1.02425	0.602234	1.27079	1.12512	0.791946	-0.692685	-0.445672	-0.763445	-1.05805	-1.05808	-1.46189
ENSG00000081923	ATP8B1	A	1.00924	0.797294	1.05088	0.517012	0.843687	0.735613	-0.100264	-0.298593	-0.101963	-1.51935	-1.45444	-1.47911
ENSG00000251322	SHANK3	A	1.18418	1.58808	1.12913	-0.439031	-0.448338	-0.300631	0.103613	0.733469	0.13816	-1.59483	-0.96515	-1.12865
ENSG00000205236		A	1.37984	-0.886031	0.834157	-0.886031	0.105223	-0.886031	-0.886031	-0.886031	1.67406	0.687277	-0.886031	0.63563
ENSG00000177732	SOX12	A	0.960693	1.53181	1.16911	-0.47955	-0.802132	-0.924646	0.318091	0.985817	0.407062	-1.19012	-0.870192	-1.10594
ENSG00000167767	KRT80	A	1.71383	1.62441	1.24606	-0.166039	-0.596698	-0.639064	-0.682416	0.151408	0.110176	-0.854257	-0.831705	-1.07571
ENSG00000168918	INPP5D	A	0.97763	1.2215	1.06473	0.045282	0.00737561	0.0557546	0.10118	0.546463	0.448231	-1.89356	-1.24413	-1.33046
ENSG00000254726	MEX3A	A	1.18921	1.23741	1.29841	0.554856	0.611797	-0.00565096	-0.330093	-0.112583	-0.432948	-1.35463	-1.41701	-1.23877
ENSG00000241506	PSMC1P1	A	0.0792554	1.38794	0.153693	-1.37406	-0.295596	-0.151945	0.0966279	1.40688	-1.37406	0.379127	-1.37406	1.06619
ENSG00000064989	CALCRL	A	1.47018	0.772284	1.33611	-1.76456	-1.1534	-1.01076	0.698384	-0.0215255	0.507598	-0.248286	-0.370792	-0.215228
ENSG00000065308	TRAM2	A	1.16479	1.30619	1.22228	-0.25238	-0.213564	-0.497157	0.311856	0.507307	0.499698	-1.4485	-1.26256	-1.33796
ENSG00000157514	TSC22D3	A	1.36641	1.50865	1.37895	-0.623346	-0.667187	-0.581435	0.118458	0.534477	0.181829	-1.08554	-1.09187	-1.03938
ENSG00000144063	MALL	A	1.10624	1.0565	1.18269	-0.485645	-0.58567	-0.472695	0.672623	0.693154	0.705671	-1.33406	-1.38265	-1.15616
ENSG00000255690	TRIL	A	1.42001	1.55749	1.27621	-0.506262	-0.929376	-0.929376	0.163214	0.200136	0.536083	-0.929376	-0.929376	-0.929376
ENSG00000169184	MN1	A	1.34308	1.3676	1.54288	-0.394105	-0.186144	-0.534558	-0.0231848	0.35799	0.0571961	-1.37885	-1.322	-0.829897
ENSG00000244405	ETV5	A	0.37988	0.587387	0.493651	-1.69802	-1.58624	-1.19258	1.01225	1.01411	1.17241	-0.0194686	-0.037278	-0.126105
ENSG00000196782	MAML3	A	0.992983	1.13547	1.1203	0.0412735	0.388632	0.142682	0.320145	0.313967	0.129527	-1.67983	-1.58842	-1.31673
ENSG00000185860	CCDC190	A	0.649853	0.661096	1.02443	1.37293	1.13485	0.618729	-0.677157	-0.744349	-0.482614	-1.33226	-1.25181	-0.973696
ENSG00000179981	TSHZ1	A	0.700221	0.633107	0.838305	-1.2499	-1.47498	-1.37546	0.979224	1.15805	0.995484	-0.364446	-0.429446	-0.410158
ENSG00000119408	NEK6	A	1.11813	1.31078	1.28495	0.236042	0.125052	-0.112451	0.160265	0.0697213	0.134266	-1.49565	-1.37416	-1.45694
ENSG00000088756	ARHGAP28	A	1.43357	0.963561	1.57461	-1.37483	-0.347891	-0.499351	0.562148	0.290133	0.275976	-1.00378	-1.07184	-0.802312
ENSG00000176641	RNF152	A	1.78354	1.14207	1.44872	-1.0242	-0.576717	-0.619146	0.245294	-0.0260383	0.320033	-1.1051	-0.745108	-0.843353
ENSG00000270181	BIVM-ERCC5	A	2.48389	-0.655188	-0.655188	1.20383	0.450555	-0.655188	0.0331994	-0.655188	0.414845	-0.655188	-0.655188	-0.655188
ENSG00000158715	SLC45A3	A	1.2557	1.70831	1.23298	-0.564072	-0.602209	-0.451486	0.125885	0.364702	0.288855	-1.20676	-1.29508	-0.856831
ENSG00000173597	SULT1B1	A	1.53977	1.26628	1.53424	-0.40562	0.210793	0.694996	-0.61811	-0.933796	-0.839177	-0.871114	-0.881833	-0.696437
ENSG00000165424	ZCCHC24	A	0.950427	1.10471	0.993385	-0.959702	-1.33384	-1.02165	0.729856	1.01174	0.861528	-0.64521	-0.82867	-0.86257
ENSG00000136114	THSD1	A	1.10543	1.40767	1.17169	-0.411028	-0.742594	-0.256086	0.346376	0.539516	0.633506	-1.20147	-1.39622	-1.19679
ENSG00000091879	ANGPT2	A	1.2449	1.01446	1.11453	-1.27354	-0.96997	-0.623647	0.865864	0.503153	0.855064	-0.901404	-0.975245	-0.854159
ENSG00000183873	SCN5A	A	1.29825	1.63812	1.50298	-0.741178	-0.931596	-0.770164	0.134451	0.298045	0.0514064	-1.17777	-0.559722	-0.742832
ENSG00000099250	NRP1	A	1.40384	1.23931	1.39531	-0.333235	-0.266236	-0.0670401	0.172118	0.184854	0.236088	-1.31732	-1.3224	-1.3253
ENSG00000186479	RGS7BP	A	1.44401	1.15102	1.4801	-0.738066	-1.27593	-0.85214	0.364417	0.118301	0.685481	-0.793661	-0.785402	-0.798122
ENSG00000183018	SPNS2	A	0.616232	1.1048	0.50086	1.29518	0.998145	0.988844	-1.17608	-0.391058	-1.09206	-1.15722	-0.895271	-0.792381
ENSG00000128815	WDFY4	A	0.769105	0.966091	1.04676	1.15705	0.606964	0.846192	-0.553353	-0.148431	-1.05257	-1.17993	-1.46054	-0.997324
ENSG00000100065	CARD10	A	1.06465	1.5341	0.867155	-0.74751	-0.996818	-0.767851	0.46859	1.11889	0.419454	-1.15244	-0.838207	-0.970021
ENSG00000107719	PALD1	A	1.08428	1.28012	1.03691	-0.565947	-0.383081	-0.561482	0.371035	1.1793	0.271556	-1.52552	-1.03473	-1.15244
ENSG00000284874	NA	A	0.553843	-0.418139	1.06002	-1.66295	-1.66295	-0.805059	1.23279	1.16132	0.568552	-0.0541064	-0.0888476	0.115518
ENSG00000172927	MYEOV	A	0.773466	1.12892	0.786498	0.966715	0.863321	0.859796	-0.970978	-0.262941	-0.441301	-0.787773	-1.38166	-1.53406
ENSG00000146376	ARHGAP18	A	1.43923	1.1362	1.49522	-0.68556	-0.398784	-0.375631	0.449869	0.0892053	0.405543	-1.01931	-1.30294	-1.23304
ENSG00000254087	LYN	A	1.5037	1.2224	1.43955	-1.10234	-0.811329	-0.909002	0.145044	0.366892	0.57211	-0.693576	-0.922344	-0.811108
ENSG00000167984	NLRC3	A	1.38757	1.63907	1.4024	-0.387415	-0.588982	-0.364659	-0.217988	0.322328	0.0858203	-1.11616	-1.2386	-0.923391
ENSG00000196826		A	1.72099	-0.738807	1.65693	0.418746	-0.738807	-0.738807	-0.738807	-0.738807	-0.738807	1.10658	-0.738807	0.268399
ENSG00000006468	ETV1	A	1.14822	0.889213	0.921003	-1.4855	-1.15845	-1.11782	0.903004	0.712498	0.918607	-0.375925	-0.773292	-0.58156
ENSG00000079102	RUNX1T1	A	1.22411	1.01086	1.2028	-1.08065	-0.791378	-0.675855	0.73529	0.489668	0.93537	-1.14706	-0.955774	-0.947376
ENSG00000175746	C15orf54	A	1.02762	0.834207	1.13083	0.472715	1.03242	1.10016	-0.501967	-0.947807	-0.937345	-1.02137	-1.11216	-1.0773
ENSG00000101188	NTSR1	A	0.851987	1.50089	1.02753	-1.01106	-1.05885	-0.680372	0.663498	0.915144	0.602647	-1.10406	-0.70886	-0.998496
ENSG00000124496	TRERF1	A	1.12345	1.05501	1.25742	-0.929159	-0.657611	-0.523418	0.703782	0.935886	0.45258	-1.08877	-1.16674	-1.16242
ENSG00000144354	CDCA7	A	1.42994	1.16882	1.30452	0.0290966	0.477984	0.319544	-0.378369	-0.312288	-0.0665669	-1.26734	-1.50307	-1.20227
ENSG00000147408	CSGALNACT1	A	1.26296	1.25897	1.41403	-0.853471	-0.383267	-0.404826	0.443669	0.355302	0.462577	-1.29158	-1.2106	-1.05377
ENSG00000132613	MTSS1L	A	0.792196	1.17956	0.861838	-1.11801	-1.43108	-1.30911	0.578444	1.20931	0.761853	-0.622731	-0.286366	-0.615906
ENSG00000168916	ZNF608	A	0.852046	0.652025	0.746394	1.11983	1.17042	1.03123	-0.658682	-0.823702	-0.542451	-1.15932	-1.23283	-1.15496
ENSG00000273590	SMIM11B	A	0.911294	0.864621	0.453232	0.424551	0.410206	0.669769	-0.271461	-0.102899	-1.31891	-2.46309	-0.257442	0.680127
ENSG00000134369	NAV1	A	1.17119	1.28753	1.19778	-0.0511878	-0.0692852	-0.0839976	0.219179	0.310257	0.325646	-1.66419	-1.25414	-1.38878
ENSG00000162599	NFIA	A	1.19099	0.883701	1.22546	-1.15582	-1.19165	-0.870497	0.76605	0.775923	0.792243	-0.736552	-0.927006	-0.752834
ENSG00000167861	HID1	A	0.881085	1.38378	1.06536	-0.676573	-1.13199	-1.15554	0.397737	1.12149	0.626416	-1.17331	-0.572413	-0.766033
ENSG00000106852	LHX6	A	1.5222	1.71961	1.42149	-0.65856	-0.681456	-0.677647	-0.162127	0.103437	-0.121757	-0.651416	-0.570064	-1.24371
ENSG00000079841	RIMS1	A	1.48526	1.25957	1.48834	0.193621	0.227032	-0.152705	-0.154324	-0.470035	-0.16675	-1.18906	-1.17101	-1.34993
ENSG00000132470	ITGB4	A	1.14594	1.74708	1.45132	-0.67251	-0.884336	-0.543235	-0.164218	0.474695	0.0511518	-1.43303	-0.551305	-0.621561
ENSG00000257767		A	-0.335635	0.484139	-0.371601	1.69287	-0.0665267	0.0182396	0.647096	0.61024	0.572051	-2.44038	-0.753117	-0.0573837
ENSG00000185551	NR2F2	A	1.14947	1.15453	1.31599	-0.592396	-0.430641	-0.592739	0.502462	0.609189	0.636107	-1.19885	-1.30431	-1.24882
ENSG00000250899		A	0.916576	1.30047	1.0351	-1.13526	-0.878612	-1.08443	0.844239	0.853836	0.684122	-1.02742	-0.585353	-0.923276
ENSG00000272949		A	-1.03268	0.496222	0.900055	1.07417	-1.03268	-1.03268	0.34852	1.65932	-1.03268	-0.0746466	0.759786	-1.03268
ENSG00000157570	TSPAN18	A	1.15718	1.48427	1.17148	-0.38672	-0.851769	-0.776942	0.339736	0.676502	0.524461	-1.2839	-1.0372	-1.0171
ENSG00000228495	LINC01013	A	1.00274	0.903222	1.02906	0.933289	0.772488	0.722824	-0.283655	-0.594883	-0.436127	-1.46846	-1.38798	-1.19251
ENSG00000226049	TLK2P1	A	0.543627	-0.549959	-0.71293	-1.1413	1.51973	-0.689086	1.00952	1.17776	0.277759	-1.1413	-1.1413	0.847493
ENSG00000137463	MGARP	A	1.50766	1.3424	1.48938	0.211057	-0.166918	-0.27427	-0.0618277	-0.471644	-0.0196315	-0.927451	-1.40672	-1.22203
ENSG00000148926	ADM	A	0.688169	0.850717	0.721039	-1.14589	-1.65791	-1.51368	0.597597	1.25624	0.881768	-0.35547	-0.0221962	-0.300384
ENSG00000166924	NYAP1	A	0.0297353	0.956799	0.668685	-1.05468	-1.4268	-0.851844	0.831706	1.75359	0.921115	-0.738686	-0.480719	-0.608902
ENSG00000197261	C6orf141	A	1.29118	1.60368	0.98139	-0.525456	-0.495374	-0.823771	0.0359202	0.39048	0.697332	-0.953213	-0.54232	-1.65984
ENSG00000185614	FAM212A	A	0.785437	2.01497	1.42047	-0.0904376	-0.578276	-0.771513	-0.280966	0.23635	0.261707	-0.785098	-1.32976	-0.882889
ENSG00000109501	WFS1	A	0.870518	1.16175	0.889706	-0.871611	-1.51035	-1.30761	0.634453	1.27954	0.543887	-0.753067	-0.403805	-0.533421
ENSG00000101695	RNF125	A	0.750178	0.342503	1.03711	-1.53749	-1.11986	-0.941741	0.903038	1.13072	1.22379	-0.686276	-0.364354	-0.737618
ENSG00000183111	ARHGEF37	A	1.52837	1.51385	0.89805	-0.990421	-0.629876	-0.969357	0.230734	0.922468	0.132602	-0.805708	-0.885093	-0.945619
ENSG00000118257	NRP2	A	1.00837	1.01313	1.17789	0.872956	0.758562	0.600237	-0.613222	-0.450547	-0.468021	-1.34343	-1.24411	-1.31182
ENSG00000005073	HOXA11	A	1.19032	1.15258	1.11434	-1.00639	-0.859106	-0.849529	0.412909	0.944821	0.808001	-1.01105	-0.909906	-0.986998
ENSG00000114315	HES1	A	1.43199	1.36596	1.38965	-0.965293	-0.97403	-0.742197	0.169383	0.485396	0.3305	-0.564398	-1.25708	-0.669874
ENSG00000167037	SGSM1	A	1.09587	1.33134	1.19593	-1.13841	-0.589535	-0.957034	0.507547	0.670907	0.737367	-0.846481	-0.839526	-1.16797
ENSG00000102178	UBL4A	A	1.10533	1.33477	0.78012	-0.563555	-1.05722	-0.973878	0.635897	1.08886	0.583199	-1.07257	-0.620457	-1.24049
ENSG00000285382	NA	A	-0.488856	1.47421	1.47482	-0.758369	0.608344	-0.311281	-1.22652	-0.747983	1.51609	-0.785779	-0.147208	-0.607481
ENSG00000118523	CTGF	A	0.599805	0.506481	0.679732	1.25871	1.17603	0.930616	-0.313665	-0.382364	-0.310525	-1.30693	-1.34052	-1.49737
ENSG00000033170	FUT8	A	1.48434	1.43437	1.47855	-0.618146	-0.695854	-0.830202	0.218298	0.0961589	0.342345	-0.961823	-0.950858	-0.99717
ENSG00000137960	GIPC2	A	1.78617	1.09788	1.65425	-1.3352	-0.864881	-0.127334	0.194924	-0.401803	-0.326407	-0.34778	-0.595653	-0.734166
ENSG00000162337	LRP5	A	0.914279	1.44751	1.20258	-0.961353	-1.20991	-1.18483	0.467763	1.01946	0.370388	-0.730842	-0.596332	-0.738714
ENSG00000185442	FAM174B	A	1.03379	1.16318	1.09701	-1.1292	-0.910366	-1.07701	0.681219	0.909717	0.790298	-0.893694	-0.903634	-0.761316
ENSG00000099875	MKNK2	A	0.555579	1.10827	0.816338	-1.02636	-1.40631	-1.58187	0.802581	1.28472	0.673459	-0.496043	-0.331521	-0.398842
ENSG00000151474	FRMD4A	A	0.711672	0.87333	0.719834	1.30938	1.01414	0.977525	-0.784985	-0.688988	-0.720412	-1.25289	-1.03067	-1.12794
ENSG00000184115		A	1.28766	0.927557	-1.26703	0.578794	0.743655	0.968556	0.394566	-1.26703	0.263018	-0.0956939	-1.26703	-1.26703
ENSG00000161714	PLCD3	A	0.837788	1.4175	0.857273	-0.686675	-1.33478	-1.28439	0.585888	1.03388	0.782004	-0.705246	-0.759693	-0.743552
ENSG00000144785		A	-0.658502	0.97515	-1.11541	1.80242	-0.976066	0.742937	0.079432	1.01985	-0.0743163	-1.58129	0.0388787	-0.253085
ENSG00000170537	TMC7	A	1.51985	1.11981	1.48483	-1.09308	-0.680625	-1.0432	0.561714	0.391432	0.135803	-1.01255	-0.605654	-0.778324
ENSG00000140465	CYP1A1	A	1.05898	1.50992	1.34986	-0.101403	-0.357832	-0.765139	0.157127	0.63187	0.22296	-1.2441	-1.23598	-1.22626
ENSG00000106004	HOXA5	A	1.26425	0.913278	1.17649	-0.566736	-0.604908	-0.566869	0.603947	0.689235	0.814679	-1.15007	-1.42441	-1.14889
ENSG00000184916	JAG2	A	0.926871	1.80521	1.13128	-0.952581	-1.08077	-0.778652	0.333741	0.858271	0.203342	-0.88605	-0.661455	-0.899206
ENSG00000005187	ACSM3	A	1.51818	1.42929	1.36365	-0.177353	0.05789	0.16472	-0.488015	-0.220878	-0.0467747	-1.0959	-1.48	-1.02482
ENSG00000101670	LIPG	A	0.825976	0.861052	0.86956	1.10778	0.896179	1.12492	-1.07393	-0.650838	-0.963398	-1.02692	-0.876552	-1.09383
ENSG00000158813	EDA	A	0.781016	1.66829	1.37043	-0.833895	-0.988683	-0.804138	0.402482	0.452161	0.700049	-1.04947	-0.91733	-0.780915
ENSG00000196329	GIMAP5	A	0.770181	1.09369	1.69807	-0.73444	-1.26356	-1.41924	-0.368962	0.751767	0.758706	-0.607919	-0.726763	0.0484646
ENSG00000198889	DCAF12L1	A	1.38744	1.37226	1.4536	0.248015	0.521903	-0.084648	-0.626731	-0.295344	-0.535718	-1.2639	-1.04353	-1.13335
ENSG00000185112	FAM43A	A	1.05173	1.40591	1.31313	-0.127391	-0.232869	-0.264639	0.12628	0.636911	0.165527	-1.57293	-1.24061	-1.26105
ENSG00000144136	SLC20A1	A	1.21847	0.76221	1.0236	-0.928639	-0.646718	-0.786987	0.920954	0.691833	1.02445	-1.05146	-1.00563	-1.22208
ENSG00000147862	NFIB	A	1.63198	0.874665	1.39848	-0.330185	-0.0631798	0.149815	0.284534	-0.322736	0.307307	-1.46331	-1.32202	-1.14536
ENSG00000164035	EMCN	A	1.6035	1.01586	1.67961	-1.01274	-0.573427	-0.597824	0.555189	-0.320886	0.299751	-0.851274	-1.00415	-0.793605
ENSG00000133466	C1QTNF6	A	1.40201	1.66427	1.32799	0.296203	-0.23418	0.0388504	-0.644759	-0.110859	-0.389175	-1.25359	-0.986144	-1.11062
ENSG00000143603	KCNN3	A	1.44608	0.951223	1.3794	-0.262498	-0.118262	-0.681285	0.514046	0.0940861	0.530043	-1.32501	-1.10636	-1.42146
ENSG00000175938	ORAI3	A	0.936649	1.69296	0.973517	-0.809485	0.138257	-0.759282	0.138348	0.814347	0.364109	-1.50889	-0.939762	-1.04077
ENSG00000185630	PBX1	A	1.04996	1.17148	1.28407	-0.698583	-0.482212	-0.803912	0.684078	0.413654	0.868682	-1.01306	-1.35724	-1.11692
ENSG00000008853	RHOBTB2	A	0.783919	1.27666	0.985532	-0.035583	-0.312772	-0.242749	0.404141	0.841685	0.654126	-1.42193	-1.42493	-1.50811
ENSG00000136197	C7orf25	A	1.33467	-0.137467	1.51149	0.857233	0.138937	0.514096	-0.847917	-1.91137	0.235474	-0.0203864	-0.655505	-1.01925
ENSG00000235387	SPAAR	A	1.27401	1.91504	1.44648	-0.0138851	-0.478333	-0.251292	-0.719352	-0.345469	-0.0577785	-0.808612	-0.747341	-1.21348
ENSG00000197355	UAP1L1	A	0.402358	0.761373	0.530649	-1.33582	-1.2667	-1.544	1.03776	1.38776	0.955491	-0.290539	-0.323771	-0.31456
ENSG00000132622	HSPA12B	A	1.29293	1.31056	1.10718	-0.356021	-0.252638	-0.240722	-0.102979	0.870194	0.324126	-1.4228	-1.12502	-1.40481
ENSG00000165152	TMEM246	A	1.33651	1.12409	1.39496	-0.63017	-1.1446	-0.879526	0.649797	0.511894	0.370275	-0.774516	-1.28264	-0.676063
ENSG00000174804	FZD4	A	1.26747	1.14808	1.20055	0.199548	0.217544	0.150402	0.0879825	0.0130211	0.129888	-1.46225	-1.43414	-1.5181
ENSG00000133056	PIK3C2B	A	0.602519	0.879151	0.759969	1.03052	1.004	0.954197	-0.438004	-0.24702	-0.353379	-1.5625	-1.43691	-1.19255
ENSG00000154556	SORBS2	A	1.36643	1.22445	1.20419	0.20552	0.177655	0.356831	-0.130184	-0.104722	-0.0846014	-1.45415	-1.28049	-1.48092
ENSG00000104967	NOVA2	A	0.799771	1.11389	1.0535	-0.734922	-0.808185	-1.09678	0.739292	1.16624	0.784889	-1.13444	-0.818009	-1.06524
ENSG00000139679	LPAR6	A	1.10979	0.771807	1.22103	0.0907306	0.438932	1.38372	-0.675687	-1.40985	-1.49603	-0.192685	-0.426303	-0.81546
ENSG00000146021	KLHL3	A	1.41221	1.35567	1.36988	-0.786128	-0.372087	-0.122938	0.178611	0.106956	0.428273	-1.35892	-1.12573	-1.0858
ENSG00000196411	EPHB4	A	1.08938	1.63566	1.21062	-0.65765	-0.986697	-1.12526	0.136779	0.850181	0.363997	-0.890354	-0.884837	-0.74182
ENSG00000117643	MAN1C1	A	1.25577	1.19328	0.945563	-0.871502	-0.911008	-0.954121	0.853937	0.578803	0.826246	-1.08623	-0.878834	-0.951898
ENSG00000170624	SGCD	A	1.18552	0.70022	1.38589	-0.669613	-1.1881	-0.790517	1.16771	0.3632	0.691605	-0.836291	-1.06055	-0.949079
ENSG00000198844	ARHGEF15	A	0.740556	1.16131	0.889737	0.795746	0.414149	0.606192	-0.3944	0.362547	-0.0677478	-1.65188	-1.28692	-1.56929
ENSG00000128052	KDR	A	1.33678	1.25708	1.40794	0.208723	0.362737	0.262601	-0.280879	-0.359054	-0.275974	-1.30766	-1.29241	-1.31989
ENSG00000164171	ITGA2	A	1.11971	0.786979	1.06896	-1.08991	-0.636812	-0.507448	1.10234	0.500445	0.982221	-1.16258	-1.15312	-1.01078
ENSG00000171617	ENC1	A	1.35464	1.22639	1.38606	0.430008	0.531726	0.345869	-0.523165	-0.680245	-0.632667	-1.17163	-1.32513	-0.94186
ENSG00000258555	SPECC1L-ADORA2A	A	-0.94735	1.28878	-0.94735	0.940401	-0.94735	1.02367	0.962277	0.642203	-0.94735	-0.94735	-0.94735	0.826773
ENSG00000107984	DKK1	A	1.20916	1.0964	1.12159	0.595063	0.690944	0.735596	-0.984312	-1.48739	-1.09523	-0.354501	-0.636152	-0.891164
ENSG00000265817	FSBP	A	-0.130154	1.65691	-0.259457	-1.10402	-0.441088	-0.230999	0.878225	0.908823	-0.489943	0.211756	-1.96996	0.969916
ENSG00000171115	GIMAP8	A	0.85363	0.710456	0.829362	0.686153	0.996152	1.28909	-0.563019	-0.394673	-0.449423	-1.41647	-1.41847	-1.1228
ENSG00000165716	FAM69B	A	1.13798	1.8305	1.21269	-0.138007	-0.580053	-0.568036	-0.0967047	0.589895	-0.0333164	-1.37001	-1.00055	-0.984383
ENSG00000106025	TSPAN12	A	1.25599	1.04321	1.50322	-1.20318	-0.685479	-0.9108	0.576705	0.350874	0.706384	-0.73235	-1.0589	-0.845669
ENSG00000237973	MTCO1P12	A	0.702277	0.837825	0.945591	1.66216	0.308667	0.117107	0.116972	-0.22617	-0.329863	-1.71168	-1.20029	-1.2226
ENSG00000283154	IQCJ-SCHIP1	A	1.30769	1.05946	1.02372	-0.129407	0.182524	0.0605831	0.292492	0.208188	0.388352	-1.43492	-1.06092	-1.89776
ENSG00000232759		A	1.36895	1.21349	1.89282	-0.124833	-0.27535	-0.156097	0.180567	-0.393988	-0.651596	-1.08382	-0.648106	-1.32203
ENSG00000134215	VAV3	A	1.28274	0.931277	1.3172	-1.32053	-0.653557	-0.93222	1.24827	-0.0936193	0.495347	-0.420213	-0.968964	-0.885732
ENSG00000172731	LRRC20	A	1.11565	1.3254	1.195	-0.280613	-0.486857	-0.539513	0.365204	1.04293	-0.0187102	-1.53748	-1.09764	-1.08336
ENSG00000004799	PDK4	A	0.791388	0.814876	0.903937	-1.85796	-1.16253	-1.47557	0.816675	0.762697	0.701525	-0.346652	-0.131472	0.183087
ENSG00000278224	PRICKLE4	A	1.92655	0.301443	0.999551	-1.13501	-0.638658	-0.275942	1.48603	-0.242439	-1.13501	-0.658284	0.0324251	-0.66066
ENSG00000261771	DNAAF4-CCPG1	A	0.335523	2.81628	-0.462851	-0.462851	-0.462851	-0.462851	-0.462851	-0.462851	-0.462851	-0.462851	-0.462851	1.01385
ENSG00000115525	ST3GAL5	A	0.0900809	-0.264638	0.60806	-1.4682	-1.01676	-0.780641	1.51288	1.29695	1.42025	-0.619751	-0.587108	-0.191128
ENSG00000004660	CAMKK1	A	0.628837	0.879778	0.851502	-1.02808	-1.01048	-0.936192	1.28593	1.43637	0.334757	-0.811991	-0.406741	-1.22369
ENSG00000164849	GPR146	A	1.43385	1.21429	1.40444	-0.307834	-0.579171	-1.17448	0.0130498	0.433218	0.61011	-1.10089	-1.07544	-0.871147
ENSG00000174059	CD34	A	0.962309	1.0306	0.957929	1.01547	0.764606	0.731211	-0.874828	-0.138599	-0.714951	-1.261	-1.21833	-1.25443
ENSG00000204054	LINC00963	A	1.13814	1.14484	1.16299	0.678215	0.537959	0.207368	-0.283304	-0.0332078	-0.347024	-1.71864	-1.25254	-1.23479
ENSG00000163884	KLF15	A	0.24763	0.399482	0.632812	-1.5212	-1.54521	-0.866307	0.974012	1.66928	0.928662	-0.178339	-0.47678	-0.264047
ENSG00000013016	EHD3	A	1.0001	1.51762	1.25036	-1.16951	-0.955054	-0.809274	0.257444	0.834928	0.545608	-0.566285	-0.939515	-0.966426
ENSG00000143816	WNT9A	A	0.68103	1.01492	0.518855	-1.48499	-1.16059	-1.07289	0.766073	1.62716	0.668166	-0.369094	-0.665129	-0.523511
ENSG00000184058	TBX1	A	1.13885	1.43066	1.13274	-0.0998697	-0.888443	-0.57487	0.0628091	1.09321	0.129727	-1.33719	-0.870135	-1.21749
ENSG00000237870		A	0.97598	0.622175	0.974588	0.625254	1.3269	0.984395	-0.369006	-1.18096	-0.727154	-1.25319	-1.01834	-0.960634
ENSG00000163762	TM4SF18	A	1.58086	1.06223	1.67168	-0.640578	-0.255994	-0.254852	0.229652	-0.242643	0.246885	-1.12561	-1.22937	-1.04226
ENSG00000184344	GDF3	A	1.5547	1.2336	1.25279	-0.519484	-1.4812	-1.18663	0.367575	0.531093	0.013399	-0.759824	-0.746968	-0.259043
ENSG00000224599	BMS1P12	A	1.29525	0.0518622	-1.41114	-0.0635382	0.769682	-0.286123	1.04031	1.23302	0.248374	-0.0554111	-1.41114	-1.41114
ENSG00000057704	TMCC3	A	1.24138	0.942092	1.31378	-0.723928	-0.727538	-0.963669	0.747803	0.608885	0.735515	-1.11437	-0.909627	-1.15032
ENSG00000185909	KLHDC8B	A	0.397302	1.05054	0.561828	-1.20817	-1.55499	-1.4279	0.967431	1.19487	0.928684	-0.29372	-0.354353	-0.261522
ENSG00000221866	PLXNA4	A	1.45985	1.59183	1.5422	-0.748934	-0.632833	-0.371841	-0.160342	0.0908858	0.0627614	-1.25159	-0.815168	-0.766815
ENSG00000108798	ABI3	A	0.561535	1.4204	0.910343	1.18838	0.821555	0.469033	-0.752923	-0.242153	-0.864816	-1.34183	-1.1289	-1.04062
ENSG00000233251		A	1.40015	1.14625	1.46388	-0.207814	-0.0644331	-0.117109	0.353595	-0.232828	0.213983	-1.52759	-1.30158	-1.12651
ENSG00000254692		A	0.213489	0.580854	0.828217	-1.25563	1.25332	0.245105	0.367755	1.35097	-1.25563	0.182794	-1.25563	-1.25563
ENSG00000271894		A	1.14011	0.500284	0.829751	-2.6988	0.358705	0.302967	-0.0566606	0.372227	0.447861	-0.802751	0.113937	-0.507626
ENSG00000184226	PCDH9	A	0.894389	0.402488	0.948215	-1.18085	-1.8173	-1.33395	1.33506	0.0344622	0.738949	0.462851	-0.268665	-0.215655
ENSG00000153885	KCTD15	A	1.01733	1.2537	1.14669	-1.16342	-1.2249	-1.0371	0.705427	0.971166	0.426897	-0.67701	-0.884088	-0.534694
ENSG00000147130	ZMYM3	A	1.10887	1.39129	1.10643	0.0181579	-0.33888	-0.302181	0.444152	0.521107	0.231128	-1.53084	-1.20396	-1.44527
ENSG00000211772	TRBC2	A	1.02952	1.62362	1.25975	0.241227	-0.618545	-0.597566	0.119156	0.538915	0.0838895	-1.12011	-1.0845	-1.47535
ENSG00000130517	PGPEP1	A	1.12867	1.2487	1.27447	-0.456849	-0.478539	-0.608628	0.394903	0.634906	0.634674	-1.31181	-1.11909	-1.3414
ENSG00000101331	CCM2L	A	0.948739	1.76477	1.30395	-0.787709	-1.05548	-0.382965	0.0773202	0.478928	0.539405	-1.1416	-1.0329	-0.712451
ENSG00000183578	TNFAIP8L3	A	1.29442	0.97558	1.03213	0.56149	0.819324	0.595005	-0.41148	-0.405242	-0.45903	-1.32813	-1.54116	-1.1329
ENSG00000182575	NXPH3	A	0.721933	0.451538	0.804981	-0.837682	-1.36044	-1.23901	1.13515	1.56145	0.70861	-0.709435	-0.763392	-0.473707
ENSG00000168887	C2orf68	A	1.20614	1.0942	1.03871	0.621586	0.839946	0.581868	-0.510213	-0.495593	-0.681141	-1.25363	-1.61829	-0.823577
ENSG00000159314	ARHGAP27	A	0.625992	1.5508	0.744534	-0.877944	-1.23578	-1.34448	0.531917	1.2697	0.647215	-0.705581	-0.559762	-0.64661
ENSG00000189060	H1F0	A	1.11596	1.53795	1.449	0.422161	0.0266281	-0.209428	-0.393033	0.0727819	-0.2111	-1.17621	-1.25268	-1.38202
ENSG00000109452	INPP4B	A	0.86023	-0.242893	0.566529	-1.53845	-1.39922	-0.889919	1.35681	0.937601	1.31566	-0.342082	-0.294746	-0.329511
ENSG00000120318	ARAP3	A	0.818427	1.44526	1.09649	0.657632	0.381778	0.339661	-0.613819	0.253625	-0.208264	-1.59154	-1.31949	-1.25976
ENSG00000092068	SLC7A8	A	0.520988	0.514491	0.493529	-0.84902	-1.1108	-1.29216	0.956091	1.77173	0.963983	-0.495348	-1.11263	-0.360855
ENSG00000161010	MRNIP	A	1.35227	1.16486	0.982952	-0.112876	0.231978	-0.33205	0.0129665	0.704796	0.255293	-1.3631	-1.61402	-1.28307
ENSG00000154027	AK5	A	1.66531	1.14162	1.64689	-0.673278	-0.712597	-0.357662	0.185082	-0.129229	0.218507	-1.18329	-0.879208	-0.922137
ENSG00000082497	SERTAD4	A	1.26773	0.78307	1.16539	0.0722145	0.104927	0.283095	0.564285	-0.212531	0.468735	-1.51666	-1.50785	-1.47241
ENSG00000105851	PIK3CG	A	1.29915	1.32743	1.56031	-0.595581	-0.338655	0.0913033	0.554809	-0.284798	-0.130107	-1.33775	-1.33713	-0.808993
ENSG00000270136	MINOS1-NBL1	A	1.54914	-1.17949	0.673765	1.42303	-0.289406	-0.661777	0.179816	-1.17949	0.580443	-0.683911	0.767379	-1.17949
ENSG00000173621	LRFN4	A	0.656406	1.51979	0.677722	-0.684942	-1.17664	-0.773524	0.50219	1.42733	0.645091	-0.934426	-0.78564	-1.07336
ENSG00000198542	ITGBL1	A	0.977121	0.50823	1.46857	0.944983	0.648264	0.945342	-0.998351	-0.87701	-0.570015	-0.984638	-1.37483	-0.68767
ENSG00000101040	ZMYND8	A	1.06461	0.991325	1.20802	0.194945	0.207877	0.0481942	0.280355	0.185933	0.414926	-1.62884	-1.4856	-1.48175
ENSG00000122592	HOXA7	A	0.962316	1.43046	1.30152	0.440958	-0.259728	-0.551076	0.0914877	0.547214	0.0616687	-1.30281	-1.52617	-1.19585
ENSG00000133574	GIMAP4	A	0.885278	0.784477	1.07929	0.787686	0.739675	1.1652	-0.604246	-0.670113	-0.340258	-1.18432	-1.52917	-1.1135
ENSG00000110237	ARHGEF17	A	0.977381	1.57699	1.16996	-0.526231	-0.387249	-0.600282	0.202511	0.972518	0.189113	-1.39002	-0.918249	-1.26645
ENSG00000259070	LINC00639	A	1.31527	1.78257	1.63752	-0.658652	-0.801145	-0.294856	-0.103994	-0.074894	-0.431428	-1.12956	-0.61197	-0.628865
ENSG00000171227	TMEM37	A	0.797268	1.65638	0.925852	-0.289881	-1.5783	-0.840552	0.498545	0.465197	0.792053	-1.07791	-1.07329	-0.27537
ENSG00000111961	SASH1	A	1.08214	1.14917	0.952983	-0.401499	-0.409891	-0.0835094	0.691917	0.591018	0.658938	-1.54876	-1.39216	-1.29035
ENSG00000172159	FRMD3	A	1.72746	1.40768	1.52741	-0.680432	-0.886425	-1.08968	-0.19771	-0.118456	0.142303	-0.731141	-0.390563	-0.710445
ENSG00000100105	PATZ1	A	1.12741	1.50297	1.27409	-0.224385	-0.255983	-0.639692	-0.0675547	0.516683	0.531501	-1.33707	-1.08683	-1.34114
ENSG00000170485	NPAS2	A	1.11588	1.38755	1.39502	-0.28535	-0.55716	-0.373098	0.455075	0.328495	0.306007	-1.60799	-1.17093	-0.993496
ENSG00000160113	NR2F6	A	0.648821	1.04765	0.651225	-0.609805	-1.36797	-1.45916	0.812483	1.31609	0.930206	-0.845295	-0.360831	-0.763416
ENSG00000144645	OSBPL10	A	1.2095	1.10696	1.12955	-0.840453	-0.84449	-0.762389	0.759434	0.671208	0.750696	-0.999803	-1.27458	-0.905632
ENSG00000113555	PCDH12	A	0.977696	1.25713	0.802383	-0.422136	-0.746558	-0.863395	0.524239	1.2253	0.704891	-1.23167	-0.930732	-1.29715
ENSG00000079257	LXN	A	1.46356	1.01852	1.74755	-0.333909	-0.272822	-0.649198	0.248777	-0.16396	0.335799	-1.36021	-1.15635	-0.877752
ENSG00000196468	FGF16	A	0.0661486	0.667038	0.64599	-0.61338	-1.0363	-1.24334	1.38884	1.34967	1.16688	-0.811721	-1.03324	-0.546585
ENSG00000179546	HTR1D	A	1.32256	1.38852	1.2552	-0.155224	-0.635116	-0.27199	0.405763	0.266971	0.209436	-1.50571	-1.36251	-0.917889
ENSG00000154310	TNIK	A	1.39529	1.11163	1.34366	-1.19274	-0.999357	-0.837471	0.678608	0.419914	0.511177	-0.718817	-0.923744	-0.788154
ENSG00000178718	RPP25	A	1.07224	1.00271	1.11001	-0.408322	-0.322594	-1.33029	0.494416	1.16032	0.519444	-1.30244	-0.887459	-1.10804
ENSG00000163788	SNRK	A	1.45439	1.39946	1.43825	-1.24683	-0.844389	-0.739109	0.412067	0.030236	0.369792	-0.841451	-0.680961	-0.751449
ENSG00000181444	ZNF467	A	0.143769	1.49221	0.763323	-0.508662	-1.59522	-0.881259	0.517853	1.32738	0.826202	-1.21394	-0.544493	-0.327169
ENSG00000235750	KIAA0040	A	1.02784	1.38024	1.19425	-0.0116755	-0.038474	-0.0189681	0.247765	0.239943	0.348627	-1.42748	-1.51696	-1.42511
ENSG00000248101		A	0.593328	-0.359629	-0.513473	0.798168	0.262162	-1.737	0.428582	1.47592	0.480109	-1.737	0.815704	-0.506873
ENSG00000162458	FBLIM1	A	1.09686	1.55731	1.20407	0.132154	-0.167034	-0.520546	-0.0568641	0.526971	0.207398	-1.3125	-1.32095	-1.34687
ENSG00000071282	LMCD1	A	1.11096	1.15769	1.31336	-0.595968	-1.08673	-0.894401	0.721686	0.477092	0.789848	-0.989331	-1.05225	-0.951956
ENSG00000168264	IRF2BP2	A	1.09075	1.02693	0.957886	0.686876	0.627653	0.592384	-0.183678	-0.190067	-0.192952	-1.47225	-1.38617	-1.55737
ENSG00000103319	EEF2K	A	1.27952	1.13865	1.47914	-0.0231756	0.12153	0.0801746	0.0121407	-0.0940681	0.172315	-1.35896	-1.27923	-1.52803
ENSG00000177000	MTHFR	A	0.997007	1.47753	1.08183	-0.45055	-1.01273	-0.696002	0.415074	0.97933	0.472591	-1.23359	-1.04337	-0.987119
ENSG00000168785	TSPAN5	A	1.63999	1.51519	1.39534	-0.546066	-0.396069	-0.531554	0.0574104	-0.026847	0.0494336	-1.02363	-1.05098	-1.08222
ENSG00000171570	RAB4B-EGLN2	A	-1.42183	1.09837	1.35019	-0.211024	-0.886593	-0.230684	-1.42183	1.5911	0.593049	-0.280852	-0.270479	0.0905908
ENSG00000215386	MIR99AHG	A	0.371465	-0.0303806	0.319078	-1.61598	-1.04961	-1.06132	1.80179	0.868644	1.24061	-0.580803	-0.0698448	-0.19366
ENSG00000179144	GIMAP7	A	0.847138	1.07146	1.0569	0.233998	0.115263	0.430824	0.0626242	0.541606	0.326063	-1.72294	-1.51343	-1.4495
ENSG00000105514	RAB3D	A	0.933132	0.902811	1.00429	-0.97677	-0.698401	-1.25512	0.818824	1.20373	0.80686	-0.876701	-0.845822	-1.01683
ENSG00000179348	GATA2	A	0.344786	0.925783	0.450438	-1.16397	-1.35667	-1.51615	0.743373	1.56852	0.993693	-0.340689	-0.319273	-0.32984
ENSG00000283239		A	-0.398459	-0.400557	1.91572	-0.179093	-1.39176	1.13183	-1.39176	-0.28107	0.502381	0.130357	-0.658322	1.02074
ENSG00000282304		A	0.259835	1.44418	1.29993	-2.26755	-0.422744	0.632524	0.0342372	-0.327402	0.767036	-0.601359	-0.262734	-0.555955
ENSG00000175556	LONRF3	A	1.37402	1.33546	1.30054	-0.89078	-1.11422	-0.728378	0.651943	0.279514	0.400387	-0.777978	-1.16786	-0.662647
ENSG00000239887	C1orf226	A	0.6236	1.13557	1.03382	-1.65931	-1.227	-1.11996	0.526879	1.01033	0.928882	-0.609611	-0.317905	-0.32529
ENSG00000198435	NRARP	A	0.961351	1.3847	1.02254	0.485343	-0.313599	-0.463507	0.351819	0.393749	0.445244	-1.52296	-1.35037	-1.39431
ENSG00000111057	KRT18	A	0.863095	1.28201	0.889114	-0.90105	-1.43516	-1.4943	0.627004	0.91881	0.804009	-0.471487	-0.429283	-0.652762
ENSG00000197183	NOL4L	A	0.824608	1.06779	0.842561	0.596098	0.803854	0.382729	-0.122252	0.371235	-0.140717	-1.64598	-1.48141	-1.49852
ENSG00000113532	ST8SIA4	A	1.66874	1.07322	1.22278	-0.178744	-0.116497	0.165184	0.341986	-0.446333	0.0659557	-0.97071	-1.75975	-1.06583
ENSG00000126351	THRA	A	0.826092	1.27565	1.10399	-0.628131	-0.841901	-0.951458	0.653568	0.992254	0.776124	-1.1876	-0.98644	-1.03215
ENSG00000102384	CENPI	A	1.46349	0.921568	1.20345	0.189403	0.888315	0.57495	-0.424445	-1.01399	-0.295934	-1.10116	-1.24184	-1.16381
ENSG00000151692	RNF144A	A	1.64659	1.29753	1.44062	-0.61144	-0.434071	-0.388571	0.0158761	0.133006	0.195399	-1.36214	-1.10265	-0.830145
ENSG00000243244	STON1	A	1.11458	0.864968	1.16952	-1.10177	-1.21497	-1.33999	1.04327	0.582685	0.748575	-0.558792	-0.658704	-0.649364
ENSG00000177144	NUDT4P1	A	0.142326	0.569268	0.94545	1.13058	0.981987	-0.384022	-1.05384	0.660821	0.644511	-0.612104	-1.0333	-1.99168
ENSG00000085185	BCORL1	A	0.0830284	0.537328	0.245154	-1.11772	-1.47931	-1.65417	0.97947	1.64465	0.883736	-0.148356	0.0503494	-0.0241568
ENSG00000073910	FRY	A	1.282	1.3602	1.24844	-0.94986	-0.881327	-0.988454	0.324707	0.631078	0.639316	-0.850967	-0.969945	-0.845192
ENSG00000115363	EVA1A	A	0.958834	1.37368	0.930052	0.55621	0.416542	0.674599	-0.12712	-0.396168	-0.107813	-1.18205	-1.46551	-1.63126
ENSG00000069812	HES2	A	1.44543	1.37497	1.25033	-0.48909	-1.46553	-0.571895	0.0655835	0.498557	0.449716	-0.696471	-1.11766	-0.743945
ENSG00000160813	PPP1R35	A	1.03895	1.39264	1.11576	0.988479	-0.470351	-0.00592615	-0.0839261	0.489352	-0.66616	-1.30708	-1.37768	-1.11405
ENSG00000127955	GNAI1	A	1.17638	0.597008	1.11321	-1.82391	-1.62408	-0.865041	0.809178	0.267033	0.650941	-0.209614	-0.280074	0.188973
ENSG00000135074	ADAM19	A	0.795502	1.0142	1.06835	-0.935449	-0.869483	-1.4148	0.700464	1.26279	0.7524	-0.884412	-0.848503	-0.641058
ENSG00000215068		A	0.00695702	0.782619	0.549526	1.30205	1.02235	1.24425	-0.174192	-0.688633	-0.536586	-1.31428	-0.437471	-1.75659
ENSG00000184792	OSBP2	A	1.07312	1.55694	0.60553	-0.691797	-1.06922	-1.07464	0.19186	1.03163	0.95335	-0.92254	-0.666229	-0.988002
ENSG00000260604		A	1.07474	1.17446	0.584244	0.588183	1.17333	0.812206	-0.628763	-0.5078	-0.484472	-1.47118	-1.08618	-1.22875
ENSG00000243243		A	0.937117	1.00549	1.05233	0.511179	1.16818	0.842441	-0.660749	-1.35627	-0.42251	-0.840137	-1.16908	-1.06799
ENSG00000253293	HOXA10	A	1.16876	1.00528	1.47657	-0.704897	-0.66238	-0.738847	0.537082	0.68023	0.588199	-0.982832	-0.963586	-1.40358
ENSG00000143842	SOX13	A	0.72274	1.39602	1.18545	-0.465946	-0.914114	-0.562453	0.45173	1.07596	0.587325	-1.2524	-1.05975	-1.16455
ENSG00000175414	ARL10	A	1.49873	1.00348	1.24883	-0.32404	0.591932	0.397477	0.0112151	-0.269979	-0.170961	-1.61981	-1.3364	-1.03048
ENSG00000223802	CERS1	A	-0.0559363	1.19655	1.08091	-0.711395	-1.13125	-0.751987	0.23439	1.66024	0.966467	-0.514423	-1.19656	-0.777
ENSG00000151690	MFSD6	A	0.433664	0.388608	0.621691	-0.991979	-1.8755	-1.48182	1.29291	0.76144	1.07102	-0.134149	-0.323078	0.237186
ENSG00000169926	KLF13	A	0.890348	1.16594	0.963302	-0.706682	-0.881148	-0.788585	0.710534	1.1223	0.796387	-1.27584	-0.961419	-1.03513
ENSG00000278727		A	1.78956	0.769186	1.71759	-0.583607	-0.0356846	-0.170968	0.254762	-0.129024	-0.307067	-1.12055	-1.27614	-0.908068
ENSG00000138434	SSFA2	A	1.46278	1.17568	1.5295	-1.13792	-0.762258	-0.586743	0.501719	0.155513	0.393269	-0.893861	-0.932735	-0.904957
ENSG00000129657	SEC14L1	A	1.15818	1.35588	1.19988	-0.0619185	0.0184476	-0.143074	0.089554	0.357424	0.307215	-1.50719	-1.43926	-1.33514
ENSG00000135324	MRAP2	A	1.2691	1.27919	1.25603	-0.980039	-0.643477	-1.2157	0.241215	0.754133	0.622028	-1.08594	-0.677179	-0.819355
ENSG00000139211	AMIGO2	A	0.976577	1.20143	1.37929	-1.01428	-0.961663	-0.903511	0.69741	0.810177	0.534558	-0.777592	-1.04509	-0.897303
ENSG00000215012	RTL10	A	1.30409	1.6654	1.09247	-0.171643	-0.0923087	-0.832653	0.0241248	0.585193	-0.0228372	-1.33569	-1.01381	-1.20233
ENSG00000138650	PCDH10	A	1.37667	1.37456	1.4358	0.021448	0.0777281	0.168628	-0.386968	-0.0776735	-0.157197	-1.40562	-1.30476	-1.12261
ENSG00000110092	CCND1	A	0.83761	0.885424	0.918156	0.843609	1.058	0.919607	-0.573113	-0.472598	-0.453993	-1.28753	-1.31804	-1.35713
ENSG00000175874	CREG2	A	0.85806	1.03118	1.09328	-2.04697	-0.81292	-0.0106669	0.057624	1.36089	0.108164	-0.750162	-0.850208	-0.0382754
ENSG00000144824	PHLDB2	A	0.913547	0.813832	0.905938	1.07626	0.992735	0.994522	-0.727268	-1.01544	-0.786906	-0.968324	-1.18598	-1.01291
ENSG00000213347	MXD3	A	0.748725	1.89246	0.963979	0.8726	-0.122379	0.0335774	-0.651468	0.373254	-0.513968	-1.14501	-1.16813	-1.28364
ENSG00000253366		A	-0.51178	2.50394	-0.51178	1.33709	-0.51178	-0.51178	0.764996	-0.51178	-0.51178	-0.51178	-0.51178	-0.51178
ENSG00000176454	LPCAT4	A	0.818109	1.31687	0.668905	-0.586044	-0.841058	-0.997483	0.662064	1.3185	0.781891	-1.17642	-0.98219	-0.983132
ENSG00000284431		A	0.66135	0.0970035	0.597622	-0.766451	-1.01652	-0.790444	0.536916	0.307342	1.2121	-2.25565	0.648934	0.767797
ENSG00000174791	RIN1	A	1.03127	1.45962	1.38628	-1.10839	-0.693495	-1.15253	-0.00777916	0.938591	0.278282	-0.988822	-0.213086	-0.929946
ENSG00000110318	CEP126	A	1.94766	0.628051	1.59895	-0.884807	-0.190397	-0.0689983	-0.134376	0.0903721	0.0160209	-1.49091	-0.897021	-0.614545
ENSG00000106006	HOXA6	A	1.0929	0.828134	0.762108	-0.930912	-1.47372	-0.789048	1.07453	1.00084	0.844269	-0.832627	-0.979214	-0.597253
ENSG00000188483	IER5L	A	0.158666	0.281292	0.686069	-1.37116	-1.16325	-1.61839	0.987276	1.60776	0.938648	-0.0953098	-0.0676985	-0.343897
ENSG00000228253	MT-ATP8	A	0.179191	-0.0131302	1.05761	1.88376	0.630294	0.567687	0.1547	-0.693094	-0.575025	-1.95558	-0.898813	-0.337594
ENSG00000226137	BAIAP2-AS1	A	1.09916	1.59301	1.20328	-0.708597	-0.326481	-0.750382	0.0350209	0.792016	0.429536	-1.28063	-1.09725	-0.988696
ENSG00000196159	FAT4	A	1.37641	0.802173	1.03189	-1.25147	-0.898474	-0.648292	1.0349	0.505367	0.803003	-1.16006	-0.714564	-0.880884
ENSG00000166938	DIS3L	A	1.44054	1.17402	1.33766	-0.514223	-0.213099	-0.456677	0.579435	0.153492	0.26659	-1.43736	-1.28147	-1.04891
ENSG00000248890	HHIP-AS1	A	1.0739	1.06599	1.08938	0.988131	0.683506	0.365519	-0.595443	-0.480973	-0.225466	-1.15108	-1.52282	-1.29065
ENSG00000196781	TLE1	A	0.765924	1.13505	1.03677	-1.05463	-1.41844	-1.1693	0.851224	0.801256	0.952788	-0.864185	-0.505333	-0.531129
ENSG00000167244	IGF2	A	0.872328	1.24747	1.26371	-0.18327	-0.918284	-1.00176	0.507376	0.739966	0.801595	-1.31569	-1.00924	-1.0042
ENSG00000157978	LDLRAP1	A	1.12058	1.40101	1.07871	-0.96868	-0.926375	-1.29098	0.302715	1.00085	0.560069	-0.76941	-0.659561	-0.848936
ENSG00000164237	CMBL	A	1.02407	0.96737	0.968505	-1.76968	-0.891436	-0.764389	0.815162	0.714332	0.976903	-0.753379	-0.787423	-0.50003
ENSG00000153208	MERTK	A	0.712164	0.756065	0.825052	-0.672357	-1.29092	-1.31051	1.13943	0.924293	1.21672	-0.824557	-0.697616	-0.777759
ENSG00000120693	SMAD9	A	1.18243	0.225972	1.0665	-1.588	-1.07577	-1.46665	1.21157	0.68983	0.571061	-0.0488416	-0.473587	-0.294519
ENSG00000165959	CLMN	A	1.23871	0.237669	1.05787	-1.5096	-1.3192	-0.764665	1.06373	0.733926	0.983549	-0.402608	-0.569934	-0.749441
ENSG00000204161	C10orf128	A	0.998349	0.670439	1.82095	-1.24223	-0.320557	-0.239638	0.0711319	0.857461	0.334683	-0.720997	-0.533018	-1.69657
ENSG00000162614	NEXN	A	0.903428	0.17036	1.252	0.554785	1.19654	1.3075	-0.539579	-1.1229	-0.926856	-0.676242	-0.948428	-1.1706
ENSG00000165194	PCDH19	A	1.17005	0.502147	0.653024	0.521375	1.10037	1.4139	-0.307511	-1.06191	-0.795114	-1.39319	-0.7441	-1.05904
ENSG00000153815	CMIP	A	0.906318	0.991815	1.33563	0.582557	0.538665	0.333908	0.0138136	0.0248113	-0.291066	-1.59878	-1.38595	-1.45172
ENSG00000119938	PPP1R3C	A	1.3761	0.857242	0.738031	-1.53717	-0.942159	-1.25962	0.626236	0.74996	1.03958	-0.375579	-0.677793	-0.594818
ENSG00000257622		A	1.58846	-1.2267	1.59859	0.393273	0.625687	-1.2267	-0.0341808	-0.632712	0.48628	-1.2267	0.113009	-0.458312
ENSG00000185862	EVI2B	A	1.06193	0.792918	1.78935	-0.870617	-1.10168	-1.16126	1.02182	-0.0658429	0.491624	-0.336897	-0.768323	-0.85302
ENSG00000074527	NTN4	A	1.22698	0.756867	1.16156	0.488043	0.855435	0.883438	-0.483684	-0.513673	-0.459673	-1.25956	-1.32872	-1.327
ENSG00000161682	FAM171A2	A	0.325331	0.289331	0.33806	-1.1319	-1.1984	-1.64168	1.08608	1.77826	0.651531	-0.704156	0.100039	0.10751
ENSG00000126878	AIF1L	A	1.09862	1.40113	1.29941	-0.649899	-1.07713	-0.988078	0.339462	0.726771	0.610487	-0.811097	-1.03775	-0.911927
ENSG00000177283	FZD8	A	0.782816	0.996067	1.30396	0.78402	-0.00591821	0.383041	0.113563	0.259611	-0.124499	-1.62355	-1.22757	-1.64154
ENSG00000150764	DIXDC1	A	1.21433	1.00119	1.26001	-0.0553965	0.383543	0.300588	0.136873	0.147424	0.0754428	-1.43651	-1.5476	-1.47989
ENSG00000248527	MTATP6P1	A	-0.599615	-0.0708164	0.849871	2.32045	0.370704	-0.0233441	0.151064	-0.0751865	0.436701	-1.58227	-1.09866	-0.678897
ENSG00000204682	CASC10	A	0.706998	0.510328	0.800686	1.05502	1.11885	1.28173	-1.03393	-0.581281	-0.636678	-1.21476	-1.38364	-0.623319
ENSG00000168792	ABHD15	A	0.853655	1.41842	1.00061	-0.633484	-0.872951	-1.28215	0.594884	1.05316	0.547108	-1.24805	-0.946615	-0.48459
ENSG00000158716	DUSP23	A	0.753991	1.61686	0.982722	1.22579	-0.0774936	0.439346	-1.23144	-0.0618123	-1.14685	-1.2223	-0.602908	-0.675905
ENSG00000134531	EMP1	A	0.354447	0.214994	0.268821	-1.64626	-1.45077	-1.38035	1.16097	1.0389	1.26078	0.133514	0.0204911	0.0244792
ENSG00000072422	RHOBTB1	A	1.27089	1.1344	1.37158	0.0253096	0.319678	0.456885	-0.347137	-0.404812	0.219562	-1.15078	-1.61527	-1.2803
ENSG00000186665	C17orf58	A	1.31426	0.932073	1.14821	0.793735	0.383524	0.510431	-0.189513	-0.780454	-0.172909	-0.981939	-1.61217	-1.34525
ENSG00000162073	PAQR4	A	0.908749	1.64709	0.912628	-0.0751036	-0.631151	-0.26642	-0.168493	1.10685	0.307808	-0.982135	-1.50698	-1.25284
ENSG00000128849	CGNL1	A	1.5575	1.46116	1.64823	-0.407528	-0.801515	-0.275121	-0.128435	0.0165282	-0.18802	-0.979382	-0.863603	-1.03982
ENSG00000157193	LRP8	A	0.617742	0.772464	0.561935	-1.56909	-0.984547	-1.07365	1.24245	1.00758	1.21913	-0.638109	-0.551587	-0.604328
ENSG00000139567	ACVRL1	A	0.502567	0.900067	0.533135	1.49253	0.985003	0.979141	-0.885119	-0.219113	-0.861871	-1.18039	-1.06503	-1.18092
ENSG00000175772	LINC01106	A	0.961024	1.11203	1.00079	-1.66005	-0.719484	-0.425931	1.0265	0.640937	0.722632	-1.05132	-0.805121	-0.802005
ENSG00000276116	FUT8-AS1	A	1.63897	0.666048	2.09249	-0.337597	-0.154983	-0.947843	-0.244428	0.189424	-0.304813	-0.808537	-0.975468	-0.813271
ENSG00000079691	CARMIL1	A	1.17653	0.864658	1.16474	-0.229525	-0.129369	-0.49516	0.17916	0.608394	0.978497	-1.03079	-1.47454	-1.61259
ENSG00000197077	KIAA1671	A	1.02663	1.34969	1.14453	-0.918871	-0.408197	-0.633511	0.431594	0.839392	0.636532	-1.25046	-0.903498	-1.31383
ENSG00000148082	SHC3	A	1.56203	1.5544	1.38063	-0.644388	-0.547489	-0.751315	-0.175403	0.130045	0.367729	-1.06679	-0.891838	-0.917605
ENSG00000272780		A	0.435845	-0.406441	1.1576	0.14186	-1.47441	0.15125	0.0914758	1.80788	-0.884326	0.442105	0.20764	-1.67049
ENSG00000126950	TMEM35A	A	1.77528	1.48038	1.53711	-0.551843	-0.346047	-0.596382	-0.281325	-0.159599	-0.37531	-1.11912	-0.890422	-0.47272
ENSG00000110675	ELMOD1	A	1.26317	-0.0823925	1.64488	-1.21946	-1.05413	-1.23317	0.96659	0.146427	0.775882	-0.322413	0.0669041	-0.952291
ENSG00000134986	NREP	A	1.28937	0.978803	1.41917	0.375273	0.268322	0.509007	-0.169866	-0.455405	-0.108229	-1.41747	-1.44703	-1.24194
ENSG00000149260	CAPN5	A	1.03638	1.4428	1.17725	-0.304733	-1.10441	-0.759686	0.421723	0.560559	0.751571	-1.156	-0.887292	-1.17816
ENSG00000069122	ADGRF5	A	1.39082	1.17331	1.22328	0.202472	0.585963	0.495612	0.0438323	-1.0628	-0.532396	-1.06604	-1.22671	-1.22735
ENSG00000184349	EFNA5	A	0.930761	0.412168	1.2153	-1.25193	-1.04567	-0.949657	1.35334	0.674759	0.928938	-0.591533	-0.740072	-0.936406
ENSG00000074621	SLC24A1	A	1.42606	1.18269	1.15833	0.388783	0.260502	0.496331	-0.553193	-0.363203	-0.0889684	-1.29692	-1.64102	-0.969383
ENSG00000129173	E2F8	A	1.20489	1.16844	1.45494	-1.37325	-0.632243	-1.01091	0.656811	0.405749	0.503665	-0.868971	-0.841626	-0.667488
ENSG00000172780	RAB43	A	-0.367602	0.899869	-0.696664	0.927672	-0.45919	0.906824	0.106695	1.91111	-0.775558	-1.35132	-1.2501	0.148267
ENSG00000065457	ADAT1	A	1.09127	1.18197	0.979832	0.752791	0.900095	0.60807	-0.412893	-1.02415	-0.607544	-1.42055	-1.02696	-1.02192
ENSG00000263155	MYZAP	A	1.38338	1.10992	1.51112	0.561504	0.40395	0.0817562	-0.657497	-0.713838	-0.332351	-0.683373	-1.42276	-1.24182
ENSG00000148158	SNX30	A	0.475667	0.231737	0.187018	-1.86599	-0.868589	-1.39078	0.963791	1.21612	1.39285	-0.393362	0.0982086	-0.0466697
ENSG00000072071	ADGRL1	A	0.241928	0.741275	0.447358	-1.27435	-1.13338	-1.06336	0.879642	1.6239	1.16316	-1.06014	-0.51185	-0.05419
ENSG00000163947	ARHGEF3	A	1.71096	0.857864	1.32632	-0.122695	-0.389658	-0.0111745	0.101577	0.019715	0.444008	-1.19514	-1.28236	-1.45941
ENSG00000138771	SHROOM3	A	1.20301	1.2047	1.07088	-0.879603	-0.53625	-0.601216	0.728223	0.714167	0.588804	-1.36408	-0.967751	-1.16089
ENSG00000178209	PLEC	A	0.955163	1.6067	0.99133	-0.815968	-0.477941	-0.0989795	0.188954	0.987232	0.279025	-1.4602	-0.882247	-1.27306
ENSG00000107104	KANK1	A	0.837666	1.26385	1.23311	0.70476	0.409612	0.446272	-0.318954	-0.0621152	-0.244263	-1.38888	-1.25037	-1.63069
ENSG00000007129	CEACAM21	A	0.753375	0.141404	0.729194	-1.39358	-1.39358	-0.370651	0.574433	1.19538	1.4449	-0.264617	-1.39358	-0.0226881
ENSG00000132359	RAP1GAP2	A	0.875089	1.38608	1.01725	-1.55315	-0.150588	-0.924683	0.0967414	1.05379	0.738615	-0.722487	-0.633816	-1.18285
ENSG00000198933	TBKBP1	A	0.0242251	1.31865	0.597321	-0.98712	-0.999376	-1.48024	0.923772	1.52115	0.777615	-0.615611	-0.590092	-0.490293
ENSG00000184113	CLDN5	A	0.756881	1.31303	0.529509	1.19156	0.563022	0.901422	-1.00898	0.0943919	-0.777712	-1.1224	-1.26046	-1.18026
ENSG00000109193	SULT1E1	A	1.78945	0.91405	1.57478	-0.0741889	0.325091	0.25816	-0.279403	-0.870746	-0.584456	-0.932115	-1.12879	-0.99184
ENSG00000271447	MMP28	A	1.15416	1.74453	1.25076	-1.24503	-1.49371	-0.76076	0.240805	0.40773	-0.131571	-0.410824	-0.333503	-0.422583
ENSG00000181513	ACBD4	A	1.04823	1.39761	1.29573	0.721266	0.595239	0.41375	-0.918708	-0.643018	-0.67468	-1.01267	-1.19728	-1.02547
ENSG00000110427	KIAA1549L	A	1.34629	1.38148	1.19834	-0.286382	-0.281762	-0.273139	0.395363	0.312139	0.183096	-1.37372	-1.14566	-1.45605
ENSG00000112414	ADGRG6	A	1.65206	1.05315	1.38392	-1.16935	-1.00201	-0.685293	0.68029	-0.118448	0.449575	-0.924418	-0.685645	-0.633822
ENSG00000074590	NUAK1	A	1.22149	1.39397	1.40377	0.174913	0.172924	0.0779317	-0.258913	-0.0810395	-0.0813147	-1.18745	-1.33103	-1.50524
ENSG00000250510	GPR162	A	0.954695	0.825397	0.667997	-0.966415	-1.09102	-1.12865	0.818527	1.29947	0.994583	-1.26439	-0.545379	-0.56482
ENSG00000160325	CACFD1	A	0.723294	1.12084	0.537746	-1.42265	-1.15925	-0.963407	0.957406	1.49542	0.559693	-0.72757	-0.486646	-0.63488
ENSG00000137809	ITGA11	A	0.816264	0.725974	1.25531	0.658666	1.33196	0.622233	-1.08667	-0.240445	-0.630808	-1.0385	-1.26611	-1.14788
ENSG00000225792		A	1.44852	1.04815	1.05536	-1.66766	-1.66766	0.362175	0.651609	-0.159734	-0.267331	-0.0671781	-0.0527824	-0.683477
ENSG00000198804	MT-CO1	A	0.532594	0.586167	1.0597	1.72751	0.775569	0.493993	-0.560996	-0.642898	-0.249802	-1.18008	-1.32873	-1.21302
ENSG00000110077	MS4A6A	A	1.38843	0.579315	1.46985	-1.36501	-1.96754	0.1674	0.088762	0.365543	0.379326	-0.649673	-0.260667	-0.195741
ENSG00000154133	ROBO4	A	0.576912	1.29019	0.74983	1.29041	0.549566	0.475655	-0.872393	0.343324	-0.504165	-1.47285	-1.19634	-1.23014
ENSG00000213203	GIMAP1	A	1.02232	1.35653	1.13929	-0.317898	-0.47012	-0.161383	0.559273	0.656396	0.30094	-1.24967	-1.57935	-1.25632
ENSG00000198763	MT-ND2	A	0.544904	0.410318	1.02581	1.53359	1.08025	0.707224	-0.566755	-0.697897	-0.360528	-1.25525	-1.30378	-1.11789
ENSG00000232573	RPL3P4	A	-1.07565	0.277754	0.860616	-1.07565	1.45034	0.383411	0.597121	-1.07565	1.18185	0.627137	-1.07565	-1.07565
ENSG00000023171	GRAMD1B	A	0.928758	0.584453	1.15891	-0.318136	-0.634053	-0.364966	0.587499	0.918091	1.03606	-1.72696	-0.754109	-1.41555
ENSG00000160298	C21orf58	A	1.0311	1.67516	1.40651	0.107854	0.527218	0.182322	-0.938084	-0.138871	-0.649972	-1.04818	-0.868948	-1.28611
ENSG00000090447	TFAP4	A	0.598345	1.32883	0.811869	-0.434894	-1.13893	-1.27204	1.16024	1.07212	0.496733	-0.808872	-1.09624	-0.717164
ENSG00000143409	MINDY1	A	0.65802	1.59382	1.51678	0.222958	-0.0427921	0.152867	-0.0197958	0.150468	-0.161568	-1.3255	-1.56872	-1.17653
ENSG00000198105	ZNF248	A	1.62706	1.08298	1.38143	-0.328429	0.190081	-0.270542	0.596048	-0.347418	-0.253795	-1.28351	-1.22074	-1.17316
ENSG00000149150	SLC43A1	A	0.763979	1.56168	0.929735	-0.679832	-1.26461	-0.880597	0.552036	0.753922	0.869799	-0.874329	-0.428556	-1.30323
ENSG00000128283	CDC42EP1	A	0.411559	1.63944	0.829095	1.21611	-0.010286	0.0153246	-0.215269	0.514234	-0.398712	-1.57506	-1.01094	-1.41549
ENSG00000268297	CLEC4GP1	A	2.04701	1.63501	0.652361	-0.678431	-0.690597	-0.091364	0.294215	-0.209598	-0.470726	-0.714422	-1.29315	-0.480302
ENSG00000102271	KLHL4	A	1.68084	1.08662	1.50758	-1.0472	-0.565278	-0.380347	0.404557	0.011558	0.249718	-0.949008	-1.13283	-0.866212
ENSG00000099204	ABLIM1	A	1.40305	1.16236	1.43105	-0.705444	-0.696157	-0.703244	0.648873	0.17805	0.48657	-1.21113	-1.0724	-0.921563
ENSG00000283765		A	-0.75826	1.67174	0.382295	-0.75826	-0.75826	-0.75826	1.52399	1.19338	0.536425	-0.75826	-0.75826	-0.75826
ENSG00000076351	SLC46A1	A	0.937162	1.12269	0.417129	-1.4196	-0.364303	-1.24038	1.27871	0.710084	0.914735	-0.580047	-1.12351	-0.652673
ENSG00000168661	ZNF30	A	0.945334	0.661853	0.395785	-2.12525	-1.21436	-0.702616	0.967158	0.649301	1.1796	-0.087944	-0.487327	-0.181533
ENSG00000164649	CDCA7L	A	1.40569	1.10513	1.39321	-0.85827	-0.375537	-0.77552	0.531185	0.291001	0.573145	-0.882573	-1.13166	-1.2758
ENSG00000165821	SALL2	A	0.714133	1.92278	0.628416	-0.777735	-0.679826	-0.958439	0.39342	0.923348	0.732663	-0.908816	-1.17151	-0.818435
ENSG00000254154		A	0.629404	1.76602	0.0690785	0.285917	0.534046	-0.0902797	0.581309	0.702578	-1.4436	-0.147278	-1.4436	-1.4436
ENSG00000123146	ADGRE5	A	0.504623	1.20934	1.04222	-1.18266	-0.427356	-1.32042	0.423774	1.01319	1.00499	-0.162551	-0.597923	-1.50722
ENSG00000144712	CAND2	A	0.910922	1.79171	1.26336	-0.469767	-0.0475607	-0.430338	-0.00226531	0.833113	-0.335072	-1.11361	-1.08173	-1.31877
ENSG00000105483	CARD8	A	1.18472	0.995143	1.03451	-1.46136	-0.828344	-0.934037	0.849684	0.669676	0.877335	-0.823759	-0.763672	-0.799893
ENSG00000090238	YPEL3	A	0.962507	1.24537	0.808558	0.0570955	-0.964595	-1.34307	0.684441	1.0612	0.465995	-1.45809	-0.619645	-0.899763
ENSG00000187800	PEAR1	A	0.562812	1.45046	0.928534	-0.572523	-0.873559	-0.816511	0.626621	1.277	0.639553	-1.26562	-0.904301	-1.05247
ENSG00000161888	SPC24	A	1.24201	1.5217	1.17411	0.270972	0.278616	-0.0355275	-0.255174	0.0411421	-0.277149	-0.955606	-1.64199	-1.3631
ENSG00000149564	ESAM	A	0.682369	1.46107	0.871529	-0.653177	-1.24613	-1.31381	0.471298	1.28742	0.649571	-0.718951	-0.791868	-0.69932
ENSG00000115884	SDC1	A	0.761195	1.13476	1.16875	-1.25923	-0.736706	-0.91891	0.652199	0.735775	1.16015	-1.08914	-0.827659	-0.781173
ENSG00000166813	KIF7	A	1.00083	1.61263	0.898779	0.839402	0.199675	0.0253295	-0.146477	0.0732267	-0.38788	-1.48808	-1.28619	-1.34124
ENSG00000178343	SHISA3	A	1.23107	1.67255	1.35337	-0.552843	-0.608066	-1.20406	-0.00694538	0.471781	0.145137	-0.386752	-1.28112	-0.834127
ENSG00000110400	NECTIN1	A	0.496003	1.1272	0.566925	-1.1034	-1.41902	-1.03676	0.733141	1.60428	0.795384	-0.796342	-0.41273	-0.554691
ENSG00000267827		A	0.553135	1.51059	-0.718495	-0.718495	-0.718495	-0.718495	1.47356	1.61611	-0.123919	-0.718495	-0.718495	-0.718495
ENSG00000170955	CAVIN3	A	0.777909	2.0304	1.15808	0.482859	-0.753942	-0.312695	-0.456584	0.585662	-0.444603	-1.32602	-0.936407	-0.804659
ENSG00000253488	FAM60DP	A	-0.221595	0.817267	0.482348	0.784332	0.508612	-0.698234	-0.0850945	0.293711	0.274434	0.430906	-2.87273	0.286048
ENSG00000108219	TSPAN14	A	0.768837	1.42606	1.09553	0.0823813	-0.12671	-0.372765	0.277842	0.77274	0.379407	-1.53731	-1.32718	-1.43884
ENSG00000013619	MAMLD1	A	0.760536	0.877674	0.576718	-0.594623	-0.776986	-0.558489	0.73706	1.73478	0.667592	-1.44934	-0.974706	-1.00022
ENSG00000124191	TOX2	A	0.499794	1.21867	1.11479	-0.780252	-1.51794	-1.02731	0.646923	1.20046	0.793395	-0.833966	-0.605585	-0.708988
ENSG00000079308	TNS1	A	0.789601	1.34722	1.0789	0.819883	0.390413	0.810164	-0.648766	-0.142649	-0.671152	-1.68835	-1.04986	-1.03541
ENSG00000137393	RNF144B	A	1.39498	1.34856	1.40434	-1.01713	-0.600126	-0.345917	0.742584	-0.0606399	0.195661	-1.14341	-0.900213	-1.01869
ENSG00000170456	DENND5B	A	1.41289	0.891409	1.19066	-1.00547	-0.821567	-0.736921	0.898379	0.289716	0.832551	-1.04473	-0.768129	-1.13878
ENSG00000265972	TXNIP	A	1.09559	1.11002	1.23474	0.309084	0.603142	0.753483	-0.315369	-0.24788	-0.416836	-1.4315	-1.37866	-1.31581
ENSG00000130787	HIP1R	A	0.596925	1.27637	0.560431	-0.991763	-1.43357	-1.08943	0.707261	1.47706	0.755588	-0.810797	-0.611945	-0.436131
ENSG00000133816	MICAL2	A	1.31946	1.34827	1.36506	0.397243	0.322585	0.179316	-0.572242	-0.343347	-0.273677	-1.47167	-1.038	-1.233
ENSG00000130193	THEM6	A	0.520422	1.4115	0.829626	-0.872561	-0.791238	-1.31166	0.528957	1.55316	0.284246	-1.35588	-0.3205	-0.476068
ENSG00000143434	SEMA6C	A	0.641911	1.2561	0.884513	-1.09059	-1.46102	-1.37389	0.749574	1.03873	0.740677	-0.814552	-0.279513	-0.291942
ENSG00000120594	PLXDC2	A	1.26775	0.842405	1.13303	-1.05053	-1.35065	-0.849211	0.728	1.12525	0.440475	-0.823838	-0.808092	-0.654581
ENSG00000157510	AFAP1L1	A	1.17275	1.3979	1.19807	-0.200997	-0.372086	-0.327331	0.392984	0.56745	0.204739	-1.41638	-1.31221	-1.3049
ENSG00000198774	RASSF9	A	1.38121	0.742617	1.13477	-1.68487	-0.852592	-1.4838	0.937205	0.455555	0.271408	-0.108797	-0.38867	-0.404038
ENSG00000274180	NATD1	A	-0.0849255	0.783345	0.704856	-1.03417	-1.52707	-1.79268	0.589578	1.41209	0.901991	-0.247501	0.0864629	0.208018
ENSG00000137962	ARHGAP29	A	1.48041	0.737157	1.23982	0.0275912	0.382815	0.704581	0.291669	-0.751805	-0.0908396	-1.28663	-1.4911	-1.24367
ENSG00000008513	ST3GAL1	A	0.747964	0.975629	1.04558	-0.547129	-0.774077	-0.740887	0.803601	1.03122	0.998496	-1.27136	-0.974509	-1.29453
ENSG00000267426		A	1.2267	-1.15653	1.33534	-1.15653	-1.15653	-1.15653	0.142589	0.533382	0.616985	-0.560552	0.178251	1.15342
ENSG00000125810	CD93	A	1.4418	1.53451	1.40774	-0.30537	-0.0837669	-0.0380375	-0.206727	-0.0242443	-0.101167	-1.37562	-1.18725	-1.06188
ENSG00000155657	TTN	A	1.51244	1.0401	1.61331	-1.42397	-0.130699	-0.58019	-0.175683	0.592708	-0.0506404	-0.554719	-1.2794	-0.56326
ENSG00000250961		A	1.44511	1.56172	1.2898	-0.94984	0.12582	-0.0668459	-0.119722	-0.94984	0.513314	-0.94984	-0.94984	-0.94984
ENSG00000215458	AATBC	A	1.01677	1.56302	1.53537	0.103537	-0.319479	-0.479939	-0.389355	0.727741	-0.518805	-0.96065	-1.56003	-0.718178
ENSG00000266208		A	1.19239	1.70595	0.802491	0.617617	0.170701	0.482598	-0.54871	-0.00184616	-0.729661	-1.17766	-1.24354	-1.27032
ENSG00000225972	MTND1P23	A	-0.308371	-0.815057	0.925412	1.79684	1.16689	-0.79905	0.171436	0.0120942	0.935095	-0.867504	-0.968055	-1.24973
ENSG00000151276	MAGI1	A	1.37969	1.22887	0.92866	-1.35703	-0.935283	-0.874371	0.770591	0.59466	0.606948	-0.886562	-0.52672	-0.92945
ENSG00000124006	OBSL1	A	1.05676	1.51277	0.902911	-0.701873	-0.785613	-0.583397	0.57738	1.11578	0.179228	-1.03852	-0.851389	-1.38403
ENSG00000204694	OR11A1	A	1.03189	0.312834	-1.07074	0.885644	1.21607	0.464028	0.566559	0.359828	0.0245979	-1.66594	-0.458822	-1.66594
ENSG00000198929	NOS1AP	A	0.855352	1.11945	0.877828	-1.70615	-1.23082	-1.1501	1.07962	-0.0193666	0.969556	-0.552372	0.0449291	-0.287935
ENSG00000027075	PRKCH	A	1.25562	1.21309	1.27242	-0.448806	-0.50513	-0.55969	0.487073	0.384948	0.654914	-1.06973	-1.35665	-1.32808
ENSG00000258529		A	-0.623906	0.791688	1.40133	-0.623906	-0.623906	-0.623906	-0.623906	-0.623906	2.22989	-0.623906	-0.623906	0.56834
ENSG00000105516	DBP	A	0.847703	0.899317	0.897405	0.145715	-1.74369	-1.74369	0.563249	0.639146	0.940325	-0.280833	-0.267582	-0.89707
ENSG00000117152	RGS4	A	1.11155	0.886516	0.919336	0.690705	0.846539	0.727575	-0.133886	-0.58395	-0.262743	-1.21282	-1.34462	-1.6442
ENSG00000137474	MYO7A	A	0.972524	1.72378	1.47289	-0.515815	-0.845671	-0.836704	0.578329	0.0685643	-0.097196	-1.25265	-0.128867	-1.13918
ENSG00000136383	ALPK3	A	0.961779	1.59561	0.96031	0.334028	0.634006	0.565269	-0.798588	0.0217094	-0.550688	-1.61616	-1.05251	-1.05476
ENSG00000167680	SEMA6B	A	0.696714	1.36631	0.945347	-0.921679	-1.21961	-1.23416	0.450331	1.41155	0.517727	-0.891463	-0.498952	-0.622113
ENSG00000136098	NEK3	A	1.24801	0.999027	1.37168	0.431884	0.490326	0.721784	-0.574969	-0.86764	-0.16822	-1.23293	-1.03992	-1.37903
ENSG00000272734	ADIRF-AS1	A	1.21653	1.45925	1.43356	-0.892976	-0.606526	-0.838742	-0.180592	0.659374	0.549189	-0.695974	-1.08262	-1.02046
ENSG00000122378	FAM213A	A	1.1469	1.2074	1.15109	-0.919664	-0.840915	-0.96024	0.683945	0.677212	0.78985	-1.02349	-0.978322	-0.933764
ENSG00000249839		A	1.10148	2.11596	-0.53967	1.63959	-0.53967	-0.53967	-0.53967	-0.53967	-0.53967	-0.53967	-0.53967	-0.53967
ENSG00000085276	MECOM	A	1.53554	1.08843	1.33783	-0.0418494	0.180871	0.0913132	0.103022	-0.24731	0.0312656	-1.31266	-1.4176	-1.34886
ENSG00000177464	GPR4	A	0.32723	0.414337	0.249025	-0.885438	-1.31155	-1.6158	1.07643	1.65744	1.10251	-0.568625	-0.235984	-0.209565
ENSG00000169683	LRRC45	A	1.29344	1.71709	0.829903	0.0104455	0.0641365	-0.33477	-0.454685	0.663815	0.0458173	-1.19054	-1.39163	-1.25302
ENSG00000204580	DDR1	A	0.239704	1.40958	0.675424	-0.655077	-1.67316	-1.14586	0.726075	1.42176	0.658585	-0.719479	-0.37297	-0.564584
ENSG00000110455	ACCS	A	1.00141	1.28607	1.27999	0.625763	0.559577	0.533576	-0.531498	-0.199415	-0.912023	-0.935893	-1.25352	-1.45402
ENSG00000143631	FLG	A	-0.475051	0.137334	0.461494	0.600524	0.66487	0.364549	0.311927	0.28025	0.158984	0.494285	-3.02667	0.0275019
ENSG00000227051	C14orf132	A	1.02719	0.877477	0.655407	-1.13592	-1.53869	-1.34256	0.813323	1.15759	0.801911	-0.501941	-0.237533	-0.576266
ENSG00000130307	USHBP1	A	1.27577	2.07572	0.83475	0.0628125	-0.769467	-0.451326	-0.499811	0.562894	-0.146714	-1.14591	-1.0547	-0.744015
ENSG00000156103	MMP16	A	1.77819	0.60791	1.15953	-1.16839	-0.343165	-0.956002	0.73605	0.129624	0.727413	-1.15415	-0.478603	-1.03841
ENSG00000128266	GNAZ	A	1.0125	-0.309579	-0.0246907	-0.854611	-1.2048	-1.31956	1.3433	1.58359	0.998868	-0.71425	-0.206786	-0.303983
ENSG00000116990	MYCL	A	1.3051	1.9337	0.669603	-1.00478	-0.816602	-1.21296	0.195726	0.43149	0.512274	-0.77348	-0.388302	-0.851764
ENSG00000169129	AFAP1L2	A	1.08255	1.35088	1.46264	0.0783027	-0.503559	-0.702948	0.17562	0.712608	0.0218486	-1.02694	-1.35997	-1.29104
ENSG00000248751		A	-0.601827	0.284606	1.55262	0.438154	-0.888363	1.52846	-0.378835	1.22592	-0.435943	-1.29024	-0.330837	-1.10372
ENSG00000256671	LIMS4	A	0.826534	1.40256	1.20234	-0.0597473	-0.216171	0.776154	-0.47543	0.380747	-0.351584	-0.330013	-2.15631	-0.999079
ENSG00000125510	OPRL1	A	0.692758	1.62733	1.28548	0.348794	0.11398	-1.10966	-0.687464	0.699562	0.324453	-1.35958	-0.788478	-1.14717
ENSG00000005882	PDK2	A	0.624446	0.687979	0.917146	-0.422895	-1.35961	-1.44012	0.606651	1.42652	1.06791	-1.03882	-0.541348	-0.527863
ENSG00000206560	ANKRD28	A	1.32941	0.759228	1.23885	-1.73301	-1.06059	-0.967749	0.823069	0.267829	0.782128	-0.484629	-0.529492	-0.425054
ENSG00000139508	SLC46A3	A	0.867245	0.07354	1.3126	-1.58431	-1.14875	-0.930565	1.31624	0.826641	0.749079	-0.743923	-0.472298	-0.26551
ENSG00000169220	RGS14	A	0.708681	1.45799	1.15307	-0.613276	-1.70196	-1.14633	0.59612	0.891401	0.443041	-0.436287	-0.628804	-0.723647
ENSG00000049239	H6PD	A	1.04531	1.4741	1.16643	0.275269	0.450939	0.649653	-0.875955	-0.0332424	-0.466124	-1.55079	-1.03955	-1.09604
ENSG00000136153	LMO7	A	1.45326	1.20104	1.56328	-1.00418	-0.572418	-0.235416	0.157634	0.218523	0.396225	-1.04273	-1.15056	-0.984665
ENSG00000198743	SLC5A3	A	1.28022	0.785973	0.798676	-1.98018	-1.27464	-0.717021	1.16996	-0.0729277	0.652442	-0.476175	-0.133604	-0.0327238
ENSG00000197256	KANK2	A	0.762014	1.22676	1.12762	-0.172348	-0.469265	-0.646581	0.382371	1.00219	0.738659	-1.47193	-1.10165	-1.37784
ENSG00000181350	LRRC75A	A	0.850152	1.23648	0.834564	-1.05023	-0.830596	-1.08725	1.16633	0.963737	0.533101	-0.510662	-1.1667	-0.938931
ENSG00000232517		A	1.69224	1.37129	1.18435	-0.320929	0.243916	0.0796249	-0.114087	-0.833121	-0.127076	-0.439682	-1.47666	-1.25987
ENSG00000174600	CMKLR1	A	0.764748	1.1924	1.71391	-1.26647	0.156459	-1.26647	-0.22242	0.808709	0.238779	-1.26647	-0.644645	-0.208546
ENSG00000197245	FAM110D	A	1.12004	1.27159	0.777329	-1.22892	-0.80163	-1.44948	0.602902	0.945073	0.505704	-0.264568	-1.28482	-0.193224
ENSG00000154783	FGD5	A	1.0057	1.45537	1.0942	-0.609755	-0.488396	-0.490718	0.352872	0.974511	0.406822	-1.33024	-1.1431	-1.22725
ENSG00000216775		A	1.0645	0.927047	1.33145	0.443902	0.890724	0.56542	-0.293412	-0.231369	-0.796558	-1.47241	-1.34046	-1.08883
ENSG00000104368	PLAT	A	0.835835	1.36228	0.851681	1.00207	0.708567	0.802009	-1.0667	-0.388678	-0.849873	-0.98729	-1.20071	-1.06919
ENSG00000177570	SAMD12	A	1.48557	1.30238	1.15629	0.0133578	0.0759163	-0.472761	0.14893	-0.200129	0.444878	-1.3873	-1.44264	-1.12449
ENSG00000185340	GAS2L1	A	0.139533	1.20627	0.460367	-0.984522	-1.17938	-1.32656	0.488129	1.8532	0.851389	-0.470418	-0.384827	-0.65318
ENSG00000154639	CXADR	A	1.54563	0.396515	1.24085	-1.27102	-0.644103	-1.30858	1.35292	0.482823	0.0238154	-0.592776	-0.566765	-0.659306
ENSG00000143850	PLEKHA6	A	0.706742	1.64867	0.780346	-1.07675	-0.411882	-0.768774	0.214134	1.06836	0.789927	-1.56603	-0.56795	-0.81679
ENSG00000176697	BDNF	A	1.12012	1.31327	0.165904	1.12707	1.05427	0.558985	-0.801771	-0.723916	-0.354797	-1.06855	-1.13651	-1.25406
ENSG00000118407	FILIP1	A	1.99148	0.821826	1.49783	-1.11696	-0.493378	0.0864918	0.111703	-0.308911	0.112989	-0.752455	-0.858396	-1.09222
ENSG00000276612		A	-0.534891	1.93307	-0.534891	0.921664	-0.534891	-0.534891	-0.534891	-0.534891	1.95928	-0.534891	-0.534891	-0.534891
ENSG00000137942	FNBP1L	A	1.63281	0.840436	1.51347	-1.16704	-0.862076	-1.07808	0.648598	-0.235462	0.612615	-0.614633	-0.706602	-0.584046
ENSG00000108622	ICAM2	A	1.25418	1.59758	1.10108	0.0103324	-0.586165	-0.661513	0.124212	0.685371	0.0910467	-1.14988	-1.34322	-1.12302
ENSG00000184619	KRBA2	A	1.67543	0.110405	1.15695	0.489088	0.827082	0.611325	-0.554033	-0.0518541	-0.350271	-1.34766	-1.32399	-1.24248
ENSG00000172819	RARG	A	0.921756	1.72013	1.29937	-0.280128	-1.30528	-1.16787	0.248954	0.531597	0.236376	-0.283813	-1.08447	-0.836623
ENSG00000010319	SEMA3G	A	0.434268	1.40807	0.830394	-1.05477	-1.14584	-1.70993	0.739091	1.06039	0.643242	-0.778329	-0.147635	-0.278956
ENSG00000140931	CMTM3	A	1.08413	1.49268	1.25328	0.480766	0.290251	0.164031	-0.585519	0.0901753	-0.35347	-1.3934	-1.46584	-1.05709
ENSG00000181754	AMIGO1	A	0.45955	0.824415	1.02197	-0.652396	-1.03377	-1.02857	0.642592	1.3326	1.11976	-1.22482	-0.22969	-1.23164
ENSG00000126215	XRCC3	A	1.02398	2.00753	0.743646	0.64881	-0.0771009	-0.229366	-0.398776	0.314079	-0.486855	-1.39606	-1.33388	-0.816007
ENSG00000133026	MYH10	A	1.38596	1.38724	1.42601	-0.314258	-0.177944	-0.351013	0.00106001	0.206955	0.19614	-1.47445	-1.14147	-1.14423
ENSG00000172031	EPHX4	A	1.58019	0.216739	1.249	-1.25777	-1.26132	-1.04187	0.378881	0.225942	1.28714	-0.653306	-0.582793	-0.14083
ENSG00000129007	CALML4	A	0.916326	1.23235	0.379599	-2.04361	-1.20965	0.581472	1.0845	-0.411579	0.475405	-0.670342	-0.637899	0.303419
ENSG00000226702	MIR217HG	A	1.51881	0.649126	1.28529	-0.12561	1.15994	0.510049	-0.132646	-1.06979	-0.688511	-0.871742	-1.34664	-0.888282
ENSG00000155016	CYP2U1	A	0.301329	0.16975	0.614682	-1.92894	-0.925632	-1.50798	1.18693	0.82109	1.19685	-0.0873277	0.319619	-0.160373
ENSG00000177679	SRRM3	A	0.717598	1.04609	0.687223	-1.3355	-1.07445	-0.944572	0.615858	1.44171	0.83425	-0.525128	-0.189122	-1.27396
ENSG00000066027	PPP2R5A	A	1.45159	0.7998	1.33593	-1.49463	-1.22507	-0.804874	0.731089	0.00944179	0.810441	-0.496705	-0.668069	-0.448948
ENSG00000223749	MIR503HG	A	0.731136	1.21278	1.59758	-0.560349	-0.6318	-0.32234	0.546719	0.405054	0.675883	-1.52668	-1.29912	-0.828865
ENSG00000168569	TMEM223	A	0.929644	0.920862	1.45764	0.607516	-0.239531	0.274508	-0.201889	0.347738	0.238972	-1.66156	-1.56807	-1.10583
ENSG00000150967	ABCB9	A	0.739994	1.22157	1.14664	-1.1647	-1.55642	-0.887991	0.437251	1.43168	0.0204809	-0.362473	-0.21399	-0.812039
ENSG00000256235	SMIM3	A	-0.287425	0.519757	0.324516	-1.18897	-1.08183	-1.53857	0.92707	1.7197	1.21529	0.118597	-0.269668	-0.45847
ENSG00000182568	SATB1	A	0.750456	0.62825	0.567077	-1.48702	-1.327	-1.20633	1.32437	1.09731	0.879499	-0.606422	-0.282748	-0.337437
ENSG00000263917		A	-0.511646	2.48239	-0.511646	-0.511646	-0.511646	-0.511646	0.722571	1.39986	-0.511646	-0.511646	-0.511646	-0.511646
ENSG00000164484	TMEM200A	A	1.27081	1.48513	1.36241	-1.50457	-0.973516	-1.16054	-0.158811	0.62611	0.0584884	-0.385326	-0.351883	-0.268294
ENSG00000050405	LIMA1	A	0.828126	0.457729	0.769311	1.12329	1.1075	1.16832	-0.409136	-0.801111	-0.577318	-1.06851	-1.29284	-1.30535
ENSG00000260641		A	1.3666	0.390855	0.463177	-1.08685	-1.03082	-1.22188	0.261997	1.72047	0.843476	-0.137026	-0.920902	-0.649105
ENSG00000092964	DPYSL2	A	0.959217	1.31511	1.17236	0.037452	0.138204	0.106381	0.149015	0.331882	0.282435	-1.54681	-1.43993	-1.50532
ENSG00000277203	F8A1	A	0.955905	0.959435	1.13598	0.765642	0.413683	-0.605588	-0.299336	0.508686	0.353646	-1.1618	-1.09545	-1.93079
ENSG00000108175	ZMIZ1	A	0.933135	1.4619	0.991611	-0.585555	-0.525539	-0.590761	0.348322	0.970345	0.63173	-1.54162	-0.973706	-1.11986
ENSG00000055813	CCDC85A	A	0.598501	1.19779	1.35036	0.187458	-0.511548	-0.735674	0.694637	0.954374	0.16483	-1.16527	-1.48141	-1.25405
ENSG00000235194	PPP1R3E	A	1.00168	1.08383	1.67646	-0.426374	-0.843537	-0.727581	0.0863554	0.431386	0.808402	-0.715805	-0.73496	-1.63985
ENSG00000189152	GRAPL	A	0.695649	1.52186	0.976402	0.173326	0.814609	0.652366	-0.868805	-0.394855	-0.0681999	-2.00236	-0.947034	-0.552957
ENSG00000154545	MAGED4	A	-0.293863	-1.08496	0.701757	-0.296584	-0.892886	-0.96399	1.306	1.78268	1.28952	-0.537417	-0.710044	-0.300221
ENSG00000198959	TGM2	A	0.876396	1.61223	1.02514	0.848931	0.414579	0.478182	-1.03099	-0.0762214	-0.835507	-1.25831	-1.02867	-1.02576
ENSG00000228672	PROB1	A	0.0275013	0.499335	0.0392863	-1.05145	-1.9316	-1.08635	1.5356	1.18207	0.975524	-0.0318208	-0.00463499	-0.153462
ENSG00000139625	MAP3K12	A	0.76517	1.23355	0.770586	-0.763275	-0.865309	-1.01043	0.715383	1.42983	0.648475	-0.708892	-1.02318	-1.1919
ENSG00000284693		A	0.083068	1.89454	0.647533	0.800887	0.904614	0.253234	-0.809626	0.011927	-0.138122	-0.85013	-1.67193	-1.12599
ENSG00000047648	ARHGAP6	A	0.378592	1.09315	1.10687	0.686414	0.609874	1.22055	-0.792439	-0.381291	-0.177592	-1.03376	-0.827412	-1.88296
ENSG00000186716	BCR	A	0.988704	1.5433	1.07047	-0.0709819	0.0308261	-0.0742067	0.0165609	0.638792	0.118515	-1.4734	-1.36343	-1.42515
ENSG00000240990	HOXA11-AS	A	1.20126	1.49208	1.14769	-0.745732	-0.493622	-0.0752568	-0.096292	0.640292	0.539047	-1.09413	-1.52001	-0.995323
ENSG00000154016	GRAP	A	0.497216	1.69796	0.991449	0.473076	-0.538102	-0.573915	-0.0235523	1.08518	0.191251	-1.2752	-1.34751	-1.17785
ENSG00000222009	BTBD19	A	1.22888	0.992123	0.629331	1.05124	0.935719	0.8004	-1.13753	-0.856945	-0.799965	-1.23334	-0.842919	-0.766989
ENSG00000143995	MEIS1	A	1.67804	1.2248	1.00963	-0.443972	-0.043918	0.0220926	0.129985	0.164038	0.217948	-1.2174	-1.11119	-1.63005
ENSG00000007908	SELE	B	-0.887301	-0.787564	-0.88446	1.14766	1.15064	1.14997	-1.03027	-1.01448	-1.05862	0.747685	0.71566	0.751095
ENSG00000162692	VCAM1	B	-0.828484	-0.887189	-0.816973	1.22436	1.25257	1.24849	-0.999218	-1.04958	-0.994391	0.639797	0.579409	0.631205
ENSG00000090339	ICAM1	B	-0.912294	-0.903339	-0.947666	1.10956	1.03235	1.03313	-1.01687	-0.89096	-1.04943	0.836967	0.844403	0.864151
ENSG00000006210	CX3CL1	B	-0.818892	-0.841212	-0.84364	1.45469	1.31802	1.34915	-1.05058	-0.890924	-0.909936	0.364196	0.414853	0.454277
ENSG00000169245	CXCL10	B	-0.758863	-0.778572	-0.754152	1.27418	1.19321	1.31925	-0.974294	-1.14181	-1.09694	0.467846	0.57538	0.67476
ENSG00000169429	CXCL8	B	-0.973341	-1.08482	-0.960984	1.02572	1.07087	1.02297	-0.831559	-0.972701	-0.898532	0.913489	0.818809	0.870089
ENSG00000108691	CCL2	B	-0.893797	-0.859843	-0.922135	1.16095	1.07476	1.08778	-0.975062	-1.04653	-0.999774	0.796085	0.759994	0.81757
ENSG00000023445	BIRC3	B	-0.864244	-0.904295	-0.886175	0.966544	1.02892	1.15794	-1.0171	-1.11434	-0.925204	0.852866	0.813851	0.891241
ENSG00000056558	TRAF1	B	-0.783204	-0.895188	-0.882732	1.28166	1.15249	1.16748	-0.956888	-1.1047	-0.992144	0.649131	0.685477	0.678618
ENSG00000118503	TNFAIP3	B	-0.992181	-0.880603	-0.899253	1.17908	1.13617	1.11193	-0.90896	-0.939345	-1.05696	0.736074	0.746337	0.767704
ENSG00000213886	UBD	B	-0.805623	-0.830807	-1.0434	1.30539	1.20803	1.28706	-0.89034	-0.923501	-1.0434	0.495584	0.586843	0.654164
ENSG00000185215	TNFAIP2	B	-0.881697	-0.823924	-1.03033	1.24557	1.18855	1.19134	-0.969604	-0.912631	-0.999906	0.624722	0.677746	0.690165
ENSG00000169248	CXCL11	B	-0.586104	-0.756951	-0.674154	1.26335	1.23345	1.61535	-0.978306	-1.17514	-1.0574	0.256059	0.35623	0.503615
ENSG00000163739	CXCL1	B	-0.704064	-0.723337	-0.771711	1.21699	1.18229	1.19026	-1.14535	-1.04433	-1.17663	0.670627	0.625858	0.679406
ENSG00000003989	SLC7A2	B	-0.948283	-0.927203	-0.971577	1.11404	1.20993	1.21009	-0.913734	-1.02394	-0.866195	0.692807	0.704078	0.719982
ENSG00000073756	PTGS2	B	-0.750662	-0.770774	-0.773728	1.42024	1.46065	1.50129	-0.831414	-1.08138	-0.89364	0.191199	0.21926	0.308953
ENSG00000172602	RND1	B	-0.984809	-0.846398	-1.00693	1.32622	1.22882	1.20854	-0.945891	-0.892829	-0.890416	0.63036	0.582111	0.591218
ENSG00000112096	SOD2	B	-0.986945	-1.04153	-1.00338	0.883585	0.951426	1.10414	-0.862041	-0.934453	-0.901872	0.925857	0.894455	0.970754
ENSG00000162654	GBP4	B	-0.772005	-0.831568	-0.763514	1.22632	1.16659	1.33177	-1.04908	-1.00181	-1.12337	0.495027	0.603414	0.718229
ENSG00000117228	GBP1	B	-0.67205	-0.768496	-0.683171	1.23974	1.17761	1.30372	-1.09855	-1.07229	-1.20272	0.525179	0.569986	0.681034
ENSG00000081041	CXCL2	B	-0.83087	-0.887911	-0.968014	0.994166	1.05765	1.08046	-1.0526	-0.919419	-1.06041	0.858809	0.838982	0.889169
ENSG00000049249	TNFRSF9	B	-0.919552	-0.89283	-0.913643	1.24423	1.26522	1.20557	-1.02387	-0.957751	-0.880144	0.572345	0.591574	0.70885
ENSG00000144476	ACKR3	B	-0.464499	-0.387347	-0.422679	1.54446	1.3698	1.38934	-1.22658	-1.10676	-1.20339	0.168603	0.176636	0.162405
ENSG00000138755	CXCL9	B	-0.610765	-0.817591	-0.887648	1.53159	1.25573	1.53586	-0.889977	-0.858653	-1.05194	0.138991	0.227867	0.426536
ENSG00000234883	MIR155HG	B	-0.642825	-1.30138	-0.929317	0.831468	1.01602	1.2634	-1.15321	-0.762003	-0.832238	0.858111	0.772397	0.879579
ENSG00000110848	CD69	B	-0.737432	-0.987518	-0.778792	1.34393	1.37352	1.43174	-0.840805	-0.987518	-0.987518	0.443359	0.280723	0.446314
ENSG00000115267	IFIH1	B	-0.662117	-0.83813	-0.610326	1.02832	1.10497	1.22505	-1.06085	-1.21153	-1.20454	0.695272	0.72482	0.809065
ENSG00000104856	RELB	B	-1.08363	-0.984968	-1.02982	1.09286	0.934071	0.922457	-0.945603	-0.670613	-0.995959	0.919272	0.927512	0.914412
ENSG00000163734	CXCL3	B	-0.83069	-1.01756	-0.692439	1.32456	1.21509	1.24305	-0.979072	-1.14443	-0.858763	0.606964	0.530374	0.602926
ENSG00000164400	CSF2	B	-0.743593	-0.494828	-0.800994	1.64496	1.44837	1.40859	-0.950717	-0.950717	-0.950717	0.210092	0.111921	0.0676323
ENSG00000115604	IL18R1	B	-0.822687	-0.886579	-1.01393	1.05823	1.14668	1.14998	-1.15381	-0.844341	-0.954648	0.789996	0.774493	0.756618
ENSG00000163545	NUAK2	B	-0.781836	-0.945034	-0.831267	1.3546	1.27004	1.363	-1.04723	-0.92169	-0.913641	0.415004	0.459923	0.578122
ENSG00000184371	CSF1	B	-1.21675	-0.940902	-1.04201	1.11925	1.0333	1.02683	-0.861238	-0.671279	-0.945833	0.771627	0.864196	0.86281
ENSG00000271503	CCL5	B	-0.883373	-0.657006	-0.94553	1.79565	1.33848	1.46289	-0.772061	-0.680397	-0.816221	-0.00217554	0.0761536	0.0835879
ENSG00000227507	LTB	B	-0.797449	-0.854753	-0.879119	1.40761	1.12115	1.13988	-1.22881	-0.845691	-0.952268	0.605209	0.63712	0.647115
ENSG00000069493	CLEC2D	B	-1.1495	-0.732499	-0.788818	1.41273	1.3593	1.50379	-0.671514	-1.04381	-0.774889	0.226216	0.275963	0.383028
ENSG00000154451	GBP5	B	-0.943511	-1.10209	-0.780211	1.25024	1.08202	1.28849	-0.782691	-1.10209	-0.8697	0.567057	0.602107	0.790375
ENSG00000205502	C2CD4B	B	-0.982364	-0.717542	-1.23267	1.51434	1.14417	1.20993	-0.853777	-0.727294	-0.911683	0.396477	0.494156	0.666252
ENSG00000134321	RSAD2	B	-0.634007	-0.735004	-0.735111	1.0591	1.04431	1.34334	-1.12059	-1.13876	-1.19205	0.564617	0.682476	0.861687
ENSG00000162772	ATF3	B	-1.28373	-1.09651	-1.30685	0.893901	0.823705	0.992235	-0.600961	-0.608097	-0.69277	0.903709	0.963489	1.01188
ENSG00000134326	CMPK2	B	-0.587519	-0.633793	-0.609235	1.21062	1.18374	1.38275	-1.22462	-1.01712	-1.29969	0.407644	0.527389	0.659835
ENSG00000100906	NFKBIA	B	-1.10303	-0.897758	-1.02321	1.21763	1.05189	1.01858	-0.960121	-0.822765	-0.882913	0.824975	0.757843	0.81888
ENSG00000221963	APOL6	B	-0.827711	-0.913418	-0.857863	0.996019	1.03161	1.28903	-0.999021	-1.00602	-1.06482	0.648716	0.777441	0.926044
ENSG00000176907	TCIM	B	-0.358349	-0.322359	-0.277885	1.41509	1.4588	1.47201	-1.19574	-1.13057	-1.28981	0.0655567	0.0377904	0.125466
ENSG00000070404	FSTL3	B	-1.02781	-0.785496	-1.00926	1.44085	1.2131	1.16658	-1.03467	-0.744583	-0.906967	0.531794	0.564077	0.592379
ENSG00000131979	GCH1	B	-0.985228	-1.03686	-0.977106	1.15419	1.16883	1.42893	-0.795106	-0.881219	-0.871341	0.527138	0.563661	0.704111
ENSG00000117525	F3	B	-1.28571	-1.20618	-1.28165	1.07486	1.24434	1.34799	-0.455091	-0.630178	-0.46088	0.584687	0.538475	0.529334
ENSG00000177409	SAMD9L	B	-0.480037	-0.763248	-0.514671	1.11546	1.25048	1.39804	-1.05275	-1.33242	-1.1954	0.411356	0.555607	0.607578
ENSG00000104951	IL4I1	B	-0.770969	-0.863511	-0.753581	1.49059	1.26926	1.40512	-1.04978	-0.942296	-0.924543	0.311365	0.420071	0.408277
ENSG00000119917	IFIT3	B	-0.657666	-0.709682	-0.715687	1.16358	1.18446	1.31617	-1.10733	-1.14782	-1.16604	0.50443	0.587765	0.747801
ENSG00000104312	RIPK2	B	-0.807285	-0.874302	-1.03515	1.1748	1.19178	1.28553	-0.918399	-1.08483	-0.877639	0.596549	0.635723	0.713224
ENSG00000125347	IRF1	B	-1.08952	-0.94667	-0.964418	1.22087	1.03973	1.14316	-1.00423	-0.808713	-0.853236	0.684806	0.747534	0.830675
ENSG00000135842	FAM129A	B	-1.00264	-0.911522	-0.895063	1.19523	1.19801	1.25759	-0.896718	-0.917966	-0.989221	0.578959	0.686799	0.696546
ENSG00000128284	APOL3	B	-0.728931	-0.768128	-0.816601	1.14078	1.03555	1.08436	-1.18804	-1.03532	-1.12261	0.800454	0.785987	0.812488
ENSG00000185101	ANO9	B	-0.920566	-0.920566	-0.920566	1.36878	1.24559	1.24738	-0.920566	-0.920566	-0.920566	0.542828	0.476322	0.642506
ENSG00000163131	CTSS	B	-0.816903	-0.951379	-0.908695	1.0829	1.16	1.23334	-1.11699	-0.917324	-0.943799	0.724649	0.731562	0.722641
ENSG00000077150	NFKB2	B	-1.06431	-0.990514	-1.11456	1.12621	0.959915	0.98668	-0.800426	-0.732442	-0.999624	0.867403	0.884653	0.877012
ENSG00000183486	MX2	B	-0.549016	-0.600845	-0.578913	1.35845	1.26198	1.41384	-1.13248	-0.98558	-1.35133	0.246366	0.414585	0.502943
ENSG00000010030	ETV7	B	-0.996676	-0.665972	-1.07685	1.44083	1.11975	1.32304	-0.991891	-0.839791	-0.878353	0.378828	0.508307	0.678782
ENSG00000171223	JUNB	B	-1.13921	-0.959304	-0.907754	1.43801	0.970431	1.05711	-0.957588	-0.693016	-0.947707	0.630275	0.75822	0.750531
ENSG00000216490	IFI30	B	-0.704473	-1.02363	-1.08154	1.41352	1.10311	1.36248	-1.01455	-0.692949	-0.934151	0.456317	0.526429	0.589437
ENSG00000092969	TGFB2	B	0.0341985	-0.351489	-0.0734947	1.47974	1.56331	1.51006	-0.957677	-1.34586	-0.986273	-0.26584	-0.309976	-0.296705
ENSG00000198535	C2CD4A	B	-0.97654	-0.977076	-0.866212	1.42559	1.45144	1.41758	-0.916615	-0.63915	-0.817248	0.295187	0.24119	0.361847
ENSG00000133106	EPSTI1	B	-0.583268	-0.572955	-0.65389	1.29134	1.20446	1.38001	-1.19455	-1.10119	-1.23334	0.424242	0.50173	0.537415
ENSG00000112149	CD83	B	-1.08544	-1.00737	-0.969675	0.909236	0.970759	0.759708	-0.71108	-1.1297	-0.79156	1.0255	0.99509	1.03453
ENSG00000115009	CCL20	B	-1.05121	-1.05121	-0.791964	1.05715	1.17719	1.18554	-1.05121	-0.849709	-0.864365	0.796254	0.678516	0.765029
ENSG00000168394	TAP1	B	-0.984873	-0.881416	-0.952029	1.16157	1.01406	1.15594	-1.0122	-0.842626	-1.01575	0.6904	0.81466	0.85227
ENSG00000135114	OASL	B	-0.817028	-0.548522	-0.871704	1.45979	1.1422	1.43584	-0.95707	-0.84214	-1.25448	0.243473	0.447358	0.562291
ENSG00000172183	ISG20	B	-0.952616	-1.04083	-0.947916	1.4541	1.10037	1.36174	-0.923448	-0.738406	-0.851701	0.402118	0.575089	0.561499
ENSG00000253522	MIR3142HG	B	-0.759551	-0.938504	-0.923938	0.53633	0.732975	0.626786	-0.842856	-1.00304	-1.11075	1.23812	1.21617	1.22826
ENSG00000185745	IFIT1	B	-0.48374	-0.576724	-0.399581	1.25162	1.25834	1.44092	-1.18897	-1.17133	-1.31957	0.265519	0.353049	0.57046
ENSG00000204642	HLA-F	B	-0.934957	-0.727739	-0.852193	1.45199	1.24581	1.38686	-1.11129	-0.755766	-0.961274	0.321426	0.385722	0.551414
ENSG00000205413	SAMD9	B	-0.546953	-0.883191	-0.682142	0.927631	1.09115	1.40737	-0.947846	-1.27349	-1.18729	0.558702	0.736575	0.799485
ENSG00000133401	PDZD2	B	-0.540267	-0.796766	-0.761879	1.51946	1.43867	1.6748	-1.02262	-0.848782	-0.731918	-0.0167758	0.00137704	0.0847006
ENSG00000010818	HIVEP2	B	-1.01995	-1.14916	-1.16072	1.13012	1.09821	1.10479	-0.790431	-0.756332	-0.769492	0.668489	0.815502	0.828988
ENSG00000132530	XAF1	B	-0.463548	-0.792518	-0.54665	0.994591	1.17248	1.2244	-1.20445	-1.24446	-1.23486	0.63966	0.691296	0.764067
ENSG00000151014	NOCT	B	-1.12002	-1.09249	-1.03547	1.31611	1.21267	1.28438	-0.919236	-0.67112	-0.639244	0.557034	0.555682	0.551695
ENSG00000110446	SLC15A3	B	-1.00744	-0.695361	-0.510191	1.52608	1.12736	1.36865	-1.22037	-0.741625	-1.0784	0.20997	0.522776	0.498551
ENSG00000160223	ICOSLG	B	-0.871547	-0.746194	-1.04008	1.14801	1.16861	1.21223	-0.903215	-1.00228	-1.07059	0.658851	0.757925	0.688274
ENSG00000131203	IDO1	B	-0.420952	-0.911342	-0.711316	1.50451	1.27739	1.59762	-0.989735	-0.855796	-1.0949	0.252871	0.14364	0.208018
ENSG00000107201	DDX58	B	-0.590048	-0.810736	-0.689751	1.10683	1.19326	1.34854	-1.02774	-1.29312	-1.07898	0.504014	0.598413	0.73931
ENSG00000197646	PDCD1LG2	B	-0.114743	-0.0188201	-0.0457136	1.52911	1.49241	1.40668	-1.32534	-1.06119	-1.18485	-0.226507	-0.207817	-0.243224
ENSG00000168062	BATF2	B	-0.898533	-0.611615	-0.819496	1.3964	1.12024	1.35475	-1.05161	-1.02751	-0.997678	0.221091	0.519861	0.794096
ENSG00000008517	IL32	B	-1.04892	-0.799592	-1.04648	1.28517	0.999102	0.982659	-0.994201	-0.792298	-0.996483	0.848018	0.781711	0.781322
ENSG00000270607		B	-0.872133	-0.695312	-0.633955	1.29624	1.29083	1.19313	-1.16591	-1.20412	-0.901939	0.502958	0.595725	0.594485
ENSG00000108771	DHX58	B	-0.684077	-0.382878	-0.563771	1.53784	1.24683	1.46021	-1.09953	-0.871364	-1.35528	0.0759825	0.355323	0.280718
ENSG00000152778	IFIT5	B	-0.624369	-0.723237	-0.583374	1.12014	1.25675	1.3608	-1.23671	-1.09854	-1.16094	0.485508	0.511585	0.692376
ENSG00000105246	EBI3	B	-0.881593	-0.669047	-0.656716	1.68068	1.34193	1.42841	-0.77719	-1.22684	-0.683512	-0.00325004	0.253116	0.194007
ENSG00000168685	IL7R	B	-1.13168	-1.20244	-1.16474	0.762398	0.95099	0.901288	-0.625537	-0.976563	-0.516899	1.01585	0.989183	0.998143
ENSG00000138675	FGF5	B	-0.253066	-0.463456	-0.371935	1.50244	1.49956	1.79131	-0.961381	-0.785012	-0.998457	-0.397028	-0.196305	-0.366672
ENSG00000118946	PCDH17	B	-0.161704	-0.405032	-0.360728	1.17462	1.3468	1.61887	-1.08962	-1.33643	-1.33027	0.0547706	0.244378	0.244349
ENSG00000173193	PARP14	B	-0.778058	-1.04348	-0.817127	1.02934	1.09043	1.16542	-0.92654	-1.08356	-1.0335	0.70404	0.816876	0.876157
ENSG00000181381	DDX60L	B	-0.457285	-0.760698	-0.572297	1.04339	1.12388	1.4425	-1.09428	-1.36311	-1.14363	0.467255	0.599043	0.715236
ENSG00000015568	RGPD5	B	1.42128	-1.50704	-0.95202	0.4666	0.670316	-0.322548	0.555373	-1.26411	-0.706125	-0.350311	0.481249	1.50733
ENSG00000163121	NEURL3	B	-1.01878	-0.609126	-1.01878	1.31238	1.23369	1.28501	-1.01878	-1.01878	-0.804549	0.453181	0.644557	0.559975
ENSG00000112773	FAM46A	B	-1.19186	-1.27831	-1.00779	0.651959	0.801831	1.21829	-0.545078	-0.945992	-0.597112	0.843134	0.938997	1.11193
ENSG00000083799	CYLD	B	-0.921483	-1.22621	-0.999471	0.829269	0.94956	1.07366	-0.739293	-0.995833	-0.816463	0.954606	0.924047	0.967607
ENSG00000119508	NR4A3	B	-0.843664	-0.910128	-0.730674	1.37982	1.66856	1.67167	-0.839168	-0.551726	-0.636203	0.0326687	-0.122539	-0.118624
ENSG00000184979	USP18	B	-0.667584	-0.592657	-0.644675	1.35076	1.24396	1.39076	-1.20832	-0.976677	-1.21319	0.355034	0.42581	0.536786
ENSG00000136514	RTP4	B	-0.634165	-0.414479	-0.940037	1.3695	1.25975	1.5242	-1.01324	-1.03762	-1.12386	0.230886	0.260073	0.518989
ENSG00000168398	BDKRB2	B	-0.864169	-0.649839	-0.790143	1.71859	1.48394	1.58872	-0.642427	-0.691907	-0.725799	-0.240566	0.0361726	-0.222569
ENSG00000164932	CTHRC1	B	-0.617476	-0.61474	-0.814367	1.2407	1.41216	1.42255	-1.08862	-1.09444	-1.06684	0.428521	0.367108	0.425455
ENSG00000145779	TNFAIP8	B	-0.891682	-1.18911	-0.795256	0.9492	1.01187	1.2875	-0.801255	-0.978067	-1.01225	0.829805	0.76918	0.820062
ENSG00000173918	C1QTNF1	B	-0.690675	-0.636734	-0.886098	1.80078	1.53066	1.47157	-0.753631	-0.559953	-0.760108	-0.0557359	-0.149717	-0.310359
ENSG00000130589	HELZ2	B	-0.82352	-0.55097	-0.81802	1.14099	1.05288	1.32619	-1.21144	-0.888867	-1.22037	0.395185	0.804706	0.793239
ENSG00000128335	APOL2	B	-1.10979	-0.891292	-1.00658	1.13264	0.928074	1.14743	-0.964287	-0.815197	-0.911407	0.760258	0.854601	0.875546
ENSG00000163735	CXCL5	B	-0.745575	-0.869665	-0.794386	1.30357	1.4179	1.33161	-0.865259	-0.931426	-1.17066	0.450642	0.399194	0.474051
ENSG00000164342	TLR3	B	-0.729218	-0.558755	-0.399957	1.31882	1.34089	1.62297	-0.883377	-1.22389	-1.15856	0.0699072	0.397176	0.203995
ENSG00000120217	CD274	B	-0.435065	-0.763489	-0.724841	1.24118	1.26546	1.52575	-0.916214	-1.22658	-1.17678	0.314487	0.406586	0.48949
ENSG00000050730	TNIP3	B	-1.2274	-1.5294	-0.787788	0.460819	0.356528	0.518286	-0.685091	-0.523259	-0.44519	1.35741	1.20732	1.29776
ENSG00000277117		B	-1.21995	-0.589934	-0.72279	1.27762	1.23814	1.20092	-1.21911	-0.54969	-1.12163	0.463425	0.624753	0.618243
ENSG00000145365	TIFA	B	-0.808769	-1.01098	-0.897371	0.869162	1.07758	1.04429	-1.01869	-1.04967	-0.933807	1.01924	0.837397	0.871637
ENSG00000157601	MX1	B	-0.507556	-0.541455	-0.526002	1.23613	1.14815	1.28512	-1.35334	-1.09247	-1.30854	0.459871	0.545935	0.654156
ENSG00000058085	LAMC2	B	-0.805868	-0.711677	-0.941049	1.34448	1.42457	1.39911	-1.00865	-0.940692	-0.906923	0.35912	0.400811	0.386759
ENSG00000117226	GBP3	B	-0.689452	-1.11509	-0.698909	1.18833	1.20724	1.3097	-0.958427	-1.07299	-1.00411	0.602544	0.549197	0.681965
ENSG00000145901	TNIP1	B	-1.07187	-0.811942	-1.035	1.34751	1.09783	1.12566	-0.992208	-0.747859	-0.950532	0.671165	0.689421	0.677836
ENSG00000089127	OAS1	B	-0.44448	-0.410662	-0.434206	1.36584	1.17234	1.30962	-1.40211	-1.04231	-1.3688	0.286279	0.402469	0.566016
ENSG00000121858	TNFSF10	B	-0.431877	-0.79924	-0.434443	1.31446	1.3386	1.52644	-1.02204	-1.28554	-1.07362	0.224733	0.199844	0.44269
ENSG00000167207	NOD2	B	-1.02924	-1.02924	-1.02924	1.53472	0.978394	1.25794	-0.532508	-1.02924	-0.799817	0.615213	0.510988	0.552045
ENSG00000140853	NLRC5	B	-0.841204	-0.666636	-0.732896	1.39472	1.19352	1.44734	-1.12265	-0.857671	-1.10488	0.210265	0.572497	0.507601
ENSG00000119922	IFIT2	B	-0.849282	-0.843672	-0.708922	1.2569	1.24634	1.63979	-0.88931	-1.03182	-0.949015	0.261632	0.289579	0.577774
ENSG00000111912	NCOA7	B	-0.767744	-0.845443	-0.725404	1.45607	1.43718	1.65499	-0.754421	-0.940424	-0.855311	0.0737617	0.036304	0.230442
ENSG00000136052	SLC41A2	B	-1.1353	-1.35525	-1.02211	0.742766	1.07065	1.21153	-0.465923	-0.864906	-0.72913	0.806379	0.850947	0.890358
ENSG00000135899	SP110	B	-0.650622	-0.829161	-0.597806	1.36991	1.22974	1.40907	-1.03004	-0.970926	-1.24641	0.336668	0.43023	0.549348
ENSG00000111331	OAS3	B	-0.622382	-0.510028	-0.618428	1.40527	1.23725	1.36892	-1.30999	-0.924725	-1.22689	0.252085	0.46226	0.486658
ENSG00000100311	PDGFB	B	0.28459	0.499787	0.260856	1.49968	1.37367	1.29615	-0.793786	-0.487645	-0.79251	-1.03614	-1.03245	-1.07221
ENSG00000111335	OAS2	B	-0.506281	-0.49874	-0.4119	1.34734	1.216	1.35867	-1.30582	-1.08081	-1.33768	0.308241	0.375886	0.535086
ENSG00000160326	SLC2A6	B	-0.792343	-0.641434	-1.0309	1.31944	1.02439	1.10334	-1.25069	-0.683349	-1.16106	0.585178	0.731104	0.79632
ENSG00000172738	TMEM217	B	-0.799458	-1.21458	-0.950592	1.38333	1.20068	1.0588	-0.837954	-0.810446	-0.954686	0.647813	0.647957	0.629133
ENSG00000102524	TNFSF13B	B	-0.900765	-0.902114	-0.97422	1.39983	1.27956	1.71919	-0.818073	-0.743597	-0.699862	0.209027	0.104308	0.326719
ENSG00000206190	ATP10A	B	-1.17356	-0.124581	-0.76502	1.58471	1.33513	1.51295	-1.17356	-0.807035	-0.589104	-0.115016	0.174687	0.140393
ENSG00000111339	ART4	B	-0.128766	-0.504293	-0.117242	1.22257	1.27401	1.41368	-1.17764	-1.41809	-1.38648	0.309896	0.0954743	0.416891
ENSG00000100403	ZC3H7B	B	-0.707918	-0.490283	-0.65639	1.48025	1.33173	1.31882	-1.26368	-0.928724	-1.13665	0.336126	0.393933	0.322788
ENSG00000272196	HIST2H2AA4	B	-1.47954	-5.37838e-06	-1.47954	1.13097	0.747889	-0.1502	-1.47954	-0.10326	0.225057	1.17	0.448218	0.969954
ENSG00000122861	PLAU	B	-0.377077	-0.344833	-0.443427	1.59277	1.48461	1.38488	-1.26639	-0.965889	-1.15593	0.0836994	0.0458035	-0.0382207
ENSG00000115919	KYNU	B	-0.816226	-0.909285	-1.14586	0.890941	1.07788	1.07219	-0.89515	-1.0012	-0.948425	0.892144	0.882892	0.900094
ENSG00000148677	ANKRD1	B	0.317401	0.0652707	0.213437	1.42922	1.49865	1.37148	-1.11113	-1.27254	-1.03888	-0.365901	-0.55715	-0.549858
ENSG00000141682	PMAIP1	B	-0.973091	-1.42047	-1.20545	0.617084	0.74132	1.38	-0.596892	-0.732668	-0.564382	0.957936	0.85184	0.944777
ENSG00000130066	SAT1	B	-0.825249	-0.962352	-0.897606	1.22811	1.16033	1.27329	-0.965766	-1.06181	-0.88905	0.627248	0.604148	0.708703
ENSG00000068079	IFI35	B	-0.720452	-0.324578	-0.64031	1.59592	1.15051	1.49441	-1.18239	-0.880347	-1.22048	0.152737	0.215138	0.359836
ENSG00000087085	ACHE	B	-1.19256	-0.849957	-1.19256	1.36271	0.989347	0.897651	-0.702719	-0.722996	-0.940062	0.617259	0.926882	0.806996
ENSG00000144802	NFKBIZ	B	-0.537424	-0.730876	-0.712352	1.24141	1.40443	1.51103	-0.956196	-1.01178	-1.2501	0.271375	0.357093	0.413393
ENSG00000124875	CXCL6	B	-0.628315	-0.872506	-0.872506	1.41723	1.34599	1.68258	-0.872506	-0.872506	-0.872506	0.335414	0.0238253	0.18581
ENSG00000239713	APOBEC3G	B	-0.897509	-0.683753	-0.57971	1.59884	1.4561	1.41973	-1.09313	-0.735417	-0.943971	0.13333	0.186726	0.138759
ENSG00000283782		B	0.473808	-1.55156	0.98149	-0.716669	0.641701	1.48618	-1.30297	-0.00955038	-0.933019	-0.0332594	-0.304455	1.2683
ENSG00000108700	CCL8	B	-0.805646	-0.805646	-0.805646	1.80103	1.14807	1.57927	-0.805646	-0.805646	-0.805646	0.0607643	0.0327227	0.212013
ENSG00000153721	CNKSR3	B	-0.956595	-0.951302	-1.15034	1.18721	1.18461	1.27208	-0.953497	-0.776351	-0.80291	0.602147	0.705165	0.639789
ENSG00000142961	MOB3C	B	-0.959092	-0.787449	-1.30777	1.12416	1.01375	1.04853	-1.02631	-0.743284	-0.836257	0.743183	0.91079	0.819752
ENSG00000048052	HDAC9	B	-0.547416	-0.932936	-0.822628	1.08929	0.914009	1.40016	-1.0187	-1.10823	-1.15028	0.68566	0.746254	0.744808
ENSG00000134470	IL15RA	B	-1.04369	-0.63355	-1.05049	1.5443	1.23259	1.40669	-1.04765	-0.582341	-0.854243	0.327687	0.308054	0.392643
ENSG00000020577	SAMD4A	B	-0.921512	-0.753406	-0.901967	1.25392	1.28487	1.33018	-0.947209	-1.04212	-0.944048	0.494739	0.590218	0.556329
ENSG00000164136	IL15	B	-0.743421	-1.43671	-1.13609	1.03927	0.94571	1.19024	-0.61471	-0.856732	-0.802584	0.822157	0.776532	0.816344
ENSG00000163840	DTX3L	B	-0.499296	-0.705325	-0.522833	1.14754	1.13395	1.32406	-1.23595	-1.20152	-1.23939	0.471938	0.580455	0.746376
ENSG00000182326	C1S	B	-0.962978	-0.964446	-0.866971	0.950408	0.65864	1.08297	-1.10062	-1.10648	-0.679403	1.00963	0.936543	1.0427
ENSG00000140379	BCL2A1	B	-0.619884	-1.05466	-0.797598	1.26049	1.35885	1.47806	-0.694604	-1.05466	-1.05466	0.599197	0.371209	0.208275
ENSG00000163132	MSX1	B	-1.14123	-1.07186	-1.14547	1.11254	0.927341	1.0688	-0.946212	-0.547892	-0.796797	0.765499	0.934401	0.840884
ENSG00000240065	PSMB9	B	-0.633744	-0.449079	-0.968697	1.41885	1.17965	1.46806	-1.31408	-0.650216	-1.15613	0.344238	0.335824	0.425335
ENSG00000124145	SDC4	B	-1.04706	-0.870586	-1.0626	0.776742	0.767463	0.60115	-0.941629	-0.899088	-0.824957	1.17843	1.12595	1.19618
ENSG00000166670	MMP10	B	-0.937304	-0.886257	-0.938394	1.47911	1.35591	1.23654	-0.887719	-0.936927	-0.805915	0.48265	0.404504	0.4338
ENSG00000180616	SSTR2	B	-0.78807	-1.15199	-0.780647	1.44828	1.13074	1.46322	-0.632777	-1.15199	-0.774216	0.191189	0.437763	0.608485
ENSG00000106785	TRIM14	B	-0.33236	-0.332017	-0.356689	1.52066	1.37257	1.50169	-1.24735	-1.00272	-1.24783	-0.170586	0.0775416	0.21707
ENSG00000138735	PDE5A	B	-0.605969	-0.471956	-0.560009	1.27938	1.56093	1.74322	-0.978426	-1.0822	-0.922645	0.0482365	-0.0383923	0.0278325
ENSG00000187608	ISG15	B	-0.800006	-0.397412	-0.849718	1.56774	0.96051	1.37847	-1.30963	-0.627706	-1.21151	0.239432	0.440786	0.609051
ENSG00000146232	NFKBIE	B	-0.840631	-0.939239	-1.0771	1.34573	1.01337	0.934442	-1.12951	-0.619483	-1.0241	0.691691	0.807354	0.837465
ENSG00000116514	RNF19B	B	-1.0625	-1.11065	-1.10672	1.45036	1.19339	1.26402	-0.723074	-0.65817	-0.75507	0.46465	0.506458	0.537301
ENSG00000134954	ETS1	B	-0.408016	-0.522783	-0.294022	1.40032	1.49626	1.39648	-1.14447	-1.30339	-1.11115	0.162611	0.150659	0.177511
ENSG00000128016	ZFP36	B	-1.51786	-0.979814	-1.39093	0.989533	0.63035	0.814443	-0.632408	-0.181886	-0.67014	0.960354	0.999552	0.978805
ENSG00000188015	S100A3	B	-1.25351	-0.707883	-0.947555	1.59815	1.15325	1.10859	-0.888767	-0.754987	-0.864658	0.534133	0.498493	0.524741
ENSG00000141574	SECTM1	B	-0.601547	-0.25464	-0.956374	1.81521	1.0871	1.71144	-0.884976	-0.699127	-0.880704	-0.445273	0.031324	0.0775709
ENSG00000123610	TNFAIP6	B	-0.984402	-0.984402	-0.984402	1.24568	1.12782	1.14575	-0.984402	-0.691944	-0.984402	0.836387	0.473753	0.784562
ENSG00000078081	LAMP3	B	-0.920936	-1.0611	-1.07634	1.33882	1.17385	1.35896	-0.65576	-0.979676	-0.769741	0.484775	0.453308	0.653845
ENSG00000138646	HERC5	B	-0.543385	-0.725435	-0.504195	1.26023	1.29389	1.73759	-0.950808	-1.07836	-1.1642	0.0434666	0.217258	0.413957
ENSG00000178860	MSC	B	-1.21525	-0.692244	-0.835757	1.40858	1.19769	1.44147	-0.838703	-0.920284	-0.829186	0.359963	0.296035	0.627683
ENSG00000234745	HLA-B	B	-0.936796	-0.806688	-1.04192	1.27107	0.990965	1.11861	-1.15746	-0.661234	-1.02923	0.697107	0.727776	0.827806
ENSG00000125845	BMP2	B	-0.305109	-0.437743	-0.2894	1.37283	1.56442	1.56717	-1.15723	-0.981731	-1.23793	-0.0232905	0.0133229	-0.0853026
ENSG00000128342	LIF	B	-1.06027	-0.687312	-0.790098	1.78798	1.43103	1.32127	-0.681852	-0.76384	-0.785401	-0.171089	0.284527	0.115056
ENSG00000111859	NEDD9	B	-0.374568	-0.210564	-0.184755	1.71036	1.46119	1.40468	-1.1018	-1.05883	-1.15272	-0.131753	-0.155542	-0.205688
ENSG00000096696	DSP	B	-0.95172	-0.818143	-0.951311	1.2816	1.30036	1.39769	-0.953419	-0.911908	-0.861902	0.36001	0.503415	0.605328
ENSG00000106366	SERPINE1	B	-0.932763	-0.660659	-0.844859	1.44726	1.25251	1.19397	-1.09251	-0.926402	-1.00775	0.537725	0.527416	0.506076
ENSG00000187123	LYPD6	B	-0.481144	-1.00184	-0.505865	1.46629	1.51247	1.38486	-0.882492	-1.20899	-0.888145	0.163355	0.227956	0.213543
ENSG00000123240	OPTN	B	-0.924706	-0.991679	-0.987816	1.11458	1.02453	1.12322	-0.93829	-0.840782	-1.02399	0.852071	0.767764	0.825098
ENSG00000271856	LINC01215	B	-1.01768	-0.908246	-1.01219	1.13388	1.31531	1.31318	-0.817559	-0.98564	-0.805778	0.472432	0.681772	0.630519
ENSG00000131669	NINJ1	B	-1.44661	-0.924729	-1.10044	1.33987	0.871443	0.954187	-0.815232	-0.49521	-0.756621	0.687423	0.848778	0.837138
ENSG00000109320	NFKB1	B	-0.854386	-0.931849	-0.915058	1.19985	1.27382	1.16143	-1.00384	-0.984692	-0.929129	0.678674	0.641441	0.663745
ENSG00000137959	IFI44L	B	-0.127364	-0.695848	-0.295552	1.01254	1.29171	1.50323	-1.32218	-1.27312	-1.26705	0.278044	0.392863	0.502732
ENSG00000137965	IFI44	B	-0.497577	-0.850747	-0.572322	0.756605	1.03647	1.42135	-1.06872	-1.17496	-1.32734	0.682879	0.718687	0.875671
ENSG00000166750	SLFN5	B	-1.13235	-1.3041	-1.23285	0.736553	0.887175	1.00837	-0.537463	-0.763516	-0.608835	0.913191	0.96156	1.07227
ENSG00000163644	PPM1K	B	-0.691943	-0.883939	-0.817082	0.967354	1.22415	1.66904	-0.792531	-1.28214	-0.860271	0.348325	0.344201	0.774836
ENSG00000124201	ZNFX1	B	-1.08116	-0.88512	-1.03661	1.22312	1.13418	1.23837	-0.891948	-0.786067	-0.923959	0.499028	0.737098	0.773082
ENSG00000197632	SERPINB2	B	-0.601608	-0.713828	-0.720207	1.1732	1.38244	1.47622	-0.536221	-1.52329	-1.04265	0.224491	0.5082	0.373257
ENSG00000140105	WARS	B	-0.841222	-0.850649	-0.886679	1.38236	1.11037	1.30412	-1.03265	-0.932573	-0.983368	0.459769	0.544746	0.725785
ENSG00000116194	ANGPTL1	B	-0.682443	-0.564968	-0.4394	1.28974	1.21559	1.51339	-0.717747	-1.18052	-1.48374	0.0771975	0.463284	0.509612
ENSG00000100368	CSF2RB	B	-1.03058	-0.663026	-0.868153	1.50771	1.31112	1.56397	-0.980195	-0.653684	-0.863924	0.116955	0.251585	0.308228
ENSG00000108688	CCL7	B	-0.863067	-0.751906	-0.582989	1.53828	1.26267	1.2251	-0.859661	-1.13505	-1.13505	0.452506	0.485289	0.363883
ENSG00000251136		B	-0.579599	-1.05077	-0.799342	1.35557	1.50477	1.51286	-0.879817	-0.953882	-0.806897	0.144036	0.380498	0.172579
ENSG00000137628	DDX60	B	-0.240959	-0.512969	-0.316378	0.838367	1.29	1.39971	-1.24698	-1.46281	-1.31362	0.441125	0.510678	0.613838
ENSG00000105371	ICAM4	B	-1.08582	-1.08582	-1.08582	0.343	0.291022	0.395882	-0.608351	-0.654117	-0.685394	1.32874	1.32625	1.52042
ENSG00000138496	PARP9	B	-0.316866	-0.659758	-0.394981	1.23298	1.32357	1.3295	-1.24218	-1.26584	-1.25903	0.337058	0.405719	0.509834
ENSG00000101384	JAG1	B	-0.957625	-0.874682	-0.933261	1.49665	1.3562	1.24347	-0.893277	-0.824621	-0.891943	0.398764	0.467021	0.413301
ENSG00000184545	DUSP8	B	-1.01899	-1.49566	-1.26424	1.07168	1.07449	0.921347	-0.686433	-0.387624	-0.617981	0.645423	0.947185	0.81079
ENSG00000169855	ROBO1	B	-1.02054	-0.925365	-0.868644	1.37927	1.34881	1.38347	-0.886589	-0.902344	-0.758913	0.319466	0.463529	0.467851
ENSG00000163661	PTX3	B	0.000956297	0.077655	-0.0954261	1.15136	1.263	1.35709	-1.49032	-1.41005	-1.38245	0.253015	0.134248	0.140917
ENSG00000159231	CBR3	B	-0.958684	-1.01768	-1.38592	0.584031	0.542882	0.558151	-0.856787	-0.598927	-0.620219	1.30343	1.21591	1.23382
ENSG00000273003	ARL2-SNX15	B	-0.695624	-0.695624	-0.695624	2.20212	0.393745	1.4928	-0.695624	-0.695624	-0.695624	0.196468	0.584233	-0.695624
ENSG00000085831	TTC39A	B	-0.698832	-0.351821	-0.812241	1.6253	1.36465	1.5182	-0.89995	-1.16387	-0.790347	-0.19048	0.115597	0.283788
ENSG00000135148	TRAFD1	B	-0.993072	-1.00624	-1.07188	1.38208	1.10948	1.30567	-0.882095	-0.700477	-0.86339	0.519743	0.568814	0.631368
ENSG00000167034	NKX3-1	B	-1.32185	-0.957055	-1.12534	1.43241	1.27623	1.30531	-0.63778	-0.788798	-0.398319	0.346829	0.411316	0.457051
ENSG00000120549	KIAA1217	B	-0.615593	-0.765443	-0.903227	1.38864	1.31766	1.33129	-1.27222	-0.802964	-0.966921	0.294166	0.53638	0.458238
ENSG00000134363	FST	B	0.215635	-0.112514	0.0374171	1.33891	1.28733	1.91264	-0.920835	-1.0659	-0.821674	-0.664229	-0.566401	-0.64038
ENSG00000111801	BTN3A3	B	-0.904468	-0.955869	-0.856315	1.2748	1.24252	1.20655	-0.934397	-1.06516	-0.866301	0.609482	0.610162	0.638998
ENSG00000105639	JAK3	B	-0.884685	-0.886333	-1.10109	1.3383	1.3852	1.24583	-0.925422	-0.741056	-0.906801	0.538296	0.461117	0.476645
ENSG00000026950	BTN3A1	B	-0.677118	-0.561663	-0.78064	1.37854	1.29609	1.36737	-1.04692	-1.11398	-1.13432	0.38042	0.458489	0.433727
ENSG00000146374	RSPO3	B	-0.00791822	-0.47413	0.00496212	1.46111	1.60792	1.56566	-0.851793	-1.29428	-0.872702	-0.404601	-0.303845	-0.430384
ENSG00000154721	JAM2	B	-0.998476	-1.06042	-0.903953	0.989104	1.24586	0.90978	-1.02137	-0.972409	-0.73401	0.870937	0.752526	0.922429
ENSG00000178685	PARP10	B	-0.535959	-0.111312	-0.558223	1.54912	1.11868	1.45493	-1.26454	-0.70881	-1.53325	0.0218061	0.225247	0.342303
ENSG00000185880	TRIM69	B	-0.206841	-0.542333	-0.337961	1.51618	1.4903	1.53514	-1.13684	-0.961872	-1.20087	-0.0288738	-0.107536	-0.0184797
ENSG00000197536	C5orf56	B	-0.858721	-0.752555	-0.808498	1.21832	1.20246	1.64723	-1.19441	-0.752654	-0.910082	0.157382	0.529763	0.521765
ENSG00000248672	LY75-CD302	B	0.245121	-1.817	-0.182035	0.664856	0.907075	1.39369	0.687047	0.658371	-0.177914	-0.254345	-1.817	-0.307862
ENSG00000181634	TNFSF15	B	-0.881814	-0.806374	-0.814581	0.867413	1.04798	0.91905	-0.976282	-1.29374	-0.92299	0.928693	0.919122	1.01352
ENSG00000185507	IRF7	B	-0.838867	-0.536925	-0.909844	1.36309	0.920652	1.18094	-1.38298	-0.588285	-1.17366	0.343705	0.881478	0.740698
ENSG00000134070	IRAK2	B	-1.14684	-1.022	-0.986261	1.35261	1.057	1.06674	-0.818525	-0.809608	-0.84468	0.726587	0.693628	0.731342
ENSG00000143878	RHOB	B	-0.541115	-0.53183	-0.514658	1.55989	1.40322	1.40092	-1.12814	-1.04503	-1.14534	0.0721113	0.200427	0.269546
ENSG00000285258	NA	B	-0.0911733	-1.33616	-0.113142	0.38739	1.19876	0.484576	-0.970105	0.0771408	-2.02921	0.984412	0.28705	1.12046
ENSG00000179862	CITED4	B	-0.985688	-0.429113	-0.566035	2.17122	1.2559	1.03815	-1.13251	-0.089274	-0.887291	-0.224658	0.0112069	-0.161906
ENSG00000196776	CD47	B	-0.709123	-1.02203	-0.644764	1.01213	1.34852	1.52444	-0.843001	-1.28545	-0.865584	0.380341	0.512692	0.591829
ENSG00000130813	C19orf66	B	-0.578201	-0.487195	-0.670096	1.74428	1.29913	1.49729	-1.28834	-0.737308	-0.884698	-0.0711526	0.073376	0.102908
ENSG00000225492	GBP1P1	B	-0.837264	-1.12792	-0.709229	1.21955	1.13865	1.49772	-1.12792	-0.802487	-0.826158	0.309845	0.603659	0.661552
ENSG00000164236	ANKRD33B	B	-1.17069	-1.3134	-0.984506	0.421612	0.898409	0.975734	-0.719974	-0.633414	-0.725276	1.01617	1.01351	1.22182
ENSG00000137571	SLCO5A1	B	-1.1829	-1.1829	-0.670224	1.28979	1.21129	1.13637	-0.888129	-0.722948	-0.880651	0.597876	0.487182	0.805249
ENSG00000166833	NAV2	B	-0.665141	-0.622495	-0.780114	1.1559	1.26611	1.27207	-1.1818	-1.05016	-1.18528	0.464493	0.70995	0.61648
ENSG00000118985	ELL2	B	-1.29828	-1.26316	-1.16558	0.767503	0.808083	1.068	-0.376616	-0.91762	-0.493439	0.922995	0.95444	0.993678
ENSG00000163347	CLDN1	B	-0.376893	-1.02374	-1.02374	1.47612	1.5328	1.49212	-0.728777	-1.02374	-0.596833	0.212973	-0.0808986	0.140615
ENSG00000120337	TNFSF18	B	-0.855526	-1.13532	-1.02536	0.921113	1.22549	1.16584	-0.736278	-1.12932	-0.763363	0.823555	0.731289	0.777874
ENSG00000118515	SGK1	B	-0.465015	-0.569345	-0.473282	1.5614	1.48539	1.50844	-1.03995	-1.09988	-0.994754	0.169135	-0.00154677	-0.080598
ENSG00000204267	TAP2	B	-0.90185	-0.965062	-0.922403	1.28402	1.16831	1.31386	-0.926398	-0.895306	-0.953231	0.490401	0.635163	0.6725
ENSG00000231925	TAPBP	B	-0.936169	-0.709134	-0.882627	1.36337	1.19387	1.33534	-1.03995	-0.794929	-1.10126	0.404276	0.541049	0.626162
ENSG00000146592	CREB5	B	-1.05411	-1.21186	-1.1668	1.17792	1.15703	1.24794	-0.522262	-1.00968	-0.519873	0.564482	0.663079	0.674135
ENSG00000028277	POU2F2	B	-0.767302	-0.698149	-0.496593	1.30152	1.35496	1.01114	-1.14993	-1.05305	-1.26987	0.42581	0.676219	0.665238
ENSG00000169242	EFNA1	B	-0.616527	-0.357374	-0.483041	1.80386	1.47738	1.51741	-0.988215	-0.65148	-0.96608	-0.249803	-0.29254	-0.193587
ENSG00000263528	IKBKE	B	-0.43761	-0.285375	-0.472239	1.68361	1.43528	1.47396	-1.15222	-0.893769	-1.13594	-0.12446	-0.02999	-0.0612297
ENSG00000129667	RHBDF2	B	-0.684002	-0.0112273	-0.535478	1.68086	1.28995	1.42372	-1.23955	-0.75503	-1.20443	-0.326243	0.186814	0.174621
ENSG00000002549	LAP3	B	-0.603846	-0.7127	-0.689967	1.3574	1.21008	1.48972	-1.16813	-1.05477	-1.06237	0.332304	0.419035	0.483256
ENSG00000119900	OGFRL1	B	-0.474481	-0.869255	-0.52815	1.11782	1.39135	1.77702	-0.858958	-1.25716	-0.963797	0.235553	0.183321	0.246734
ENSG00000188313	PLSCR1	B	-0.341199	-0.460299	-0.219104	1.54235	1.29041	1.51794	-1.26121	-1.1121	-1.1872	-0.0208507	0.0677066	0.183552
ENSG00000140464	PML	B	-0.953497	-0.582073	-0.876781	1.37607	1.06855	1.28176	-1.14086	-0.712259	-1.1943	0.366858	0.710846	0.655686
ENSG00000196843	ARID5A	B	-1.2782	-0.810574	-1.1559	1.5997	1.08417	1.21709	-0.75387	-0.334572	-0.901004	0.224224	0.548756	0.560186
ENSG00000154655	L3MBTL4	B	-1.08575	-1.11426	-0.93582	1.12764	1.31948	0.903516	-0.947409	-0.527022	-0.982538	0.92737	0.72739	0.587394
ENSG00000132109	TRIM21	B	-1.08226	-0.868701	-0.953812	1.4215	1.0871	1.28827	-0.962781	-0.740526	-0.909032	0.631178	0.47692	0.612141
ENSG00000213443		B	-0.276719	-1.16383	-1.16383	0.983928	1.843	1.19552	-0.860254	-0.22858	-1.16383	0.423543	0.275469	0.13557
ENSG00000100678	SLC8A3	B	-1.16308	-1.16308	-0.729487	0.956747	0.845545	0.926664	-1.16308	-0.581924	-0.850578	1.06184	0.917836	0.942601
ENSG00000164430	CGAS	B	-0.696015	-0.880098	-1.01514	0.827443	1.15717	1.45379	-0.946014	-0.921866	-1.11253	0.731338	0.5096	0.892327
ENSG00000144218	AFF3	B	-0.850522	-0.909463	-0.682254	1.02679	1.42379	1.36709	-0.962382	-1.05815	-1.01771	0.41282	0.638506	0.611481
ENSG00000138448	ITGAV	B	-0.650205	-0.974156	-0.822206	1.01948	1.24078	1.38147	-0.894595	-1.25788	-0.937443	0.672739	0.564686	0.657346
ENSG00000155287	SLC25A28	B	-1.00225	-1.01593	-0.867888	1.41591	1.13329	1.25778	-0.921946	-0.774306	-0.938285	0.444938	0.578174	0.690517
ENSG00000164251	F2RL1	B	-0.784647	-0.911742	-0.895478	1.46667	1.41965	1.18846	-0.918926	-1.00045	-0.867839	0.486919	0.372589	0.444802
ENSG00000139899	CBLN3	B	-0.737676	-0.740207	-0.680581	1.56139	1.45731	1.57346	-0.98796	-0.839265	-0.799511	-0.0334952	0.287673	-0.0611385
ENSG00000096968	JAK2	B	-0.82396	-0.790761	-0.498278	1.18637	1.48017	1.85057	-0.787581	-1.04162	-0.803221	-0.0535499	0.0154263	0.266442
ENSG00000131459	GFPT2	B	-1.08055	-1.04462	-1.07246	1.23982	1.11841	1.1493	-0.759714	-0.664482	-0.991546	0.701408	0.670105	0.734337
ENSG00000243414	TICAM2	B	-0.376873	-0.312862	-0.223231	0.224233	1.12997	0.926091	-0.742292	-2.37843	-0.241069	0.898054	1.20084	-0.104437
ENSG00000165997	ARL5B	B	-0.655381	-1.37311	-0.946138	0.0819337	0.430116	1.35721	-0.305297	-1.14869	-0.770461	1.0139	1.01628	1.29963
ENSG00000135914	HTR2B	B	0.505937	0.282492	0.576958	1.31541	1.47522	1.23367	-0.933458	-0.753358	-0.92138	-0.857656	-1.08206	-0.841776
ENSG00000170525	PFKFB3	B	-1.38277	-0.918433	-1.33284	1.34571	1.12442	1.22594	-0.692359	-0.445257	-0.557688	0.456015	0.599261	0.577994
ENSG00000221869	CEBPD	B	-1.53296	-1.33933	-1.14752	1.16862	0.393121	0.699337	-0.396541	-0.138592	-0.585544	0.56311	1.2325	1.08381
ENSG00000004468	CD38	B	-0.416251	-1.07294	-0.576437	1.49918	1.25959	1.93991	-0.927745	-0.56624	-0.60023	-0.250741	-0.367571	0.0794787
ENSG00000159200	RCAN1	B	-0.995479	-1.11439	-1.12634	0.974107	1.02792	1.31959	-0.744289	-0.840951	-0.826867	0.814083	0.763569	0.749046
ENSG00000133069	TMCC2	B	-1.02544	-0.732089	-0.673974	1.44478	1.62674	1.54848	-0.874841	-0.584356	-0.811501	-0.0150762	-0.11943	0.216694
ENSG00000184988	TMEM106A	B	-0.168077	0.00184455	-0.230936	1.65503	1.42767	1.58919	-0.892974	-0.733141	-1.26947	-0.478569	-0.581747	-0.318817
ENSG00000170017	ALCAM	B	-0.436601	-0.90732	-0.566175	1.03959	1.26305	1.43672	-1.02428	-1.40515	-1.01197	0.613494	0.462745	0.535899
ENSG00000138642	HERC6	B	-0.344364	-0.657395	-0.397678	1.17824	1.20454	1.51177	-1.21092	-1.26807	-1.24642	0.305487	0.368534	0.556282
ENSG00000134107	BHLHE40	B	-0.907839	-0.663906	-0.789156	1.79206	1.44804	1.3769	-0.883473	-0.628751	-0.853343	0.0449413	0.0302594	0.0342716
ENSG00000138670	RASGEF1B	B	-0.365205	-0.979746	-0.649982	1.4798	1.33085	1.6603	-0.541502	-1.41458	-0.636933	-0.00614016	0.233456	-0.110335
ENSG00000115415	STAT1	B	0.0425064	-0.15675	0.0275319	1.17928	1.26983	1.59532	-1.30033	-1.42711	-1.28636	-0.119936	0.00885891	0.167154
ENSG00000173821	RNF213	B	-0.593242	-0.653127	-0.661612	1.29129	1.30105	1.63774	-1.11385	-0.945707	-1.06839	-0.137895	0.454922	0.488826
ENSG00000100342	APOL1	B	-0.826786	-0.584824	-0.843949	1.32856	1.15518	1.56408	-1.2277	-0.837189	-0.986759	0.364534	0.422806	0.47204
ENSG00000230630	DNM3OS	B	-0.80321	-1.23523	-0.831478	0.827883	1.00464	1.43706	-0.847969	-1.13284	-0.699395	1.03142	0.479025	0.770099
ENSG00000188985	DHFRP1	B	0.666362	-0.083979	1.05059	-1.63523	0.771972	1.29446	0.307946	-0.546695	-1.97676	-0.300299	0.281516	0.170108
ENSG00000176928	GCNT4	B	-1.35867	-1.23124	-0.729535	0.907068	0.975794	1.13428	-0.303466	-1.06846	-0.823565	0.83757	0.667851	0.992374
ENSG00000115008	IL1A	B	-0.914099	-1.22771	-0.775951	1.19432	1.1864	1.19316	-0.910171	-0.876575	-0.902115	0.752757	0.662907	0.617087
ENSG00000149289	ZC3H12C	B	-1.08067	-1.44661	-1.15035	0.456319	0.635235	0.972425	-0.43523	-0.777536	-0.534964	1.05403	1.10018	1.20716
ENSG00000126561	STAT5A	B	-0.646335	-0.35707	-0.646929	1.54631	1.37531	1.43261	-1.3862	-0.760258	-1.05604	0.202199	0.118849	0.177552
ENSG00000171451	DSEL	B	-1.0244	-1.1043	-1.21731	0.854303	1.08436	1.19629	-0.533845	-1.00637	-0.697563	1.06922	0.560844	0.81876
ENSG00000138035	PNPT1	B	-0.577913	-0.688584	-0.346087	1.06854	1.35545	1.72469	-0.961875	-1.31204	-1.10024	0.161719	0.281235	0.395097
ENSG00000136560	TANK	B	-0.706222	-1.1152	-0.920513	1.10724	1.23138	1.07954	-0.886884	-1.17756	-0.825765	0.822748	0.658343	0.732883
ENSG00000130775	THEMIS2	B	-1.02206	-0.674384	-0.838881	1.56074	1.06262	1.61119	-1.19814	-0.4087	-0.889513	0.16222	0.401698	0.233224
ENSG00000069399	BCL3	B	-1.04844	-0.587533	-0.991095	1.47921	0.954454	1.00079	-1.29124	-0.623305	-0.962481	0.485425	0.793368	0.790851
ENSG00000110218	PANX1	B	-0.983624	-1.24292	-1.04396	1.05235	1.23124	1.2889	-0.719291	-0.894552	-0.68368	0.676883	0.643754	0.674909
ENSG00000080709	KCNN2	B	-0.566415	-0.921605	-1.05968	1.37304	1.44941	1.35131	-0.584607	-0.97955	-1.10759	0.385277	0.318003	0.342398
ENSG00000110330	BIRC2	B	-0.568448	-0.986456	-0.716429	1.01041	1.23263	1.51416	-0.853029	-1.29834	-1.00418	0.587131	0.490547	0.592003
ENSG00000163874	ZC3H12A	B	-1.44023	-0.8812	-1.50949	1.00835	0.753384	0.780329	-0.582373	-0.338092	-0.673113	0.958747	0.987666	0.936034
ENSG00000137507	LRRC32	B	0.233961	0.598809	0.344613	1.5334	1.26207	1.0912	-1.54664	-0.927938	-1.17429	-0.62085	-0.39463	-0.399706
ENSG00000243649	CFB	B	-0.700253	-0.758783	-0.605136	1.53034	1.34734	1.64652	-1.32792	-0.530165	-0.794151	-0.00915695	0.0564678	0.144897
ENSG00000168310	IRF2	B	-0.943198	-1.08336	-1.11468	1.25527	1.06376	1.13084	-0.900977	-0.817826	-0.785434	0.705634	0.708342	0.781627
ENSG00000145147	SLIT2	B	-0.803488	-0.92116	-0.877709	1.18317	1.31024	1.31068	-0.972553	-1.01806	-0.952406	0.604756	0.572075	0.564449
ENSG00000144655	CSRNP1	B	-1.28843	-0.983579	-1.23503	1.36583	1.10707	1.21833	-0.732071	-0.474312	-0.674074	0.311184	0.707508	0.677568
ENSG00000196116	TDRD7	B	-0.918471	-1.20355	-0.829171	1.08641	1.16415	1.37137	-0.725101	-1.00011	-0.897901	0.634152	0.637187	0.681033
ENSG00000170581	STAT2	B	-0.727026	-0.744103	-0.660969	1.45465	1.20984	1.5388	-1.02253	-0.878978	-1.1365	0.0494255	0.467932	0.449456
ENSG00000186827	TNFRSF4	B	-0.423667	-1.46525	-0.673889	1.44641	1.16214	1.35869	-1.14177	-0.410407	-0.997069	0.376187	0.266933	0.501686
ENSG00000019582	CD74	B	-0.856841	-1.21176	-1.07516	1.57954	1.00066	1.09644	-0.617777	-0.875861	-0.815433	0.627119	0.379744	0.769326
ENSG00000129048	ACKR4	B	0.541608	0.448119	0.573458	1.09962	1.23043	1.23961	-0.94429	-1.74614	-1.19433	-0.531826	-0.28483	-0.431428
ENSG00000109079	TNFAIP1	B	-0.987274	-0.699914	-0.917692	1.57737	1.30929	1.29034	-0.973416	-0.818716	-0.891409	0.336446	0.384721	0.390259
ENSG00000260170		B	-1.03731	0.748778	0.285993	-1.03731	1.35013	1.33912	-1.03731	-0.159947	0.712292	-1.03731	-1.03731	0.910191
ENSG00000162645	GBP2	B	-0.656741	-0.717254	-0.780701	1.31677	1.24049	1.37448	-1.05994	-1.16991	-1.02592	0.441625	0.466715	0.570373
ENSG00000078401	EDN1	B	0.0710076	-0.140072	0.094894	1.5615	1.60982	1.47566	-0.622583	-0.797586	-0.626821	-0.709256	-0.994705	-0.921858
ENSG00000107968	MAP3K8	B	-0.963001	-0.952943	-0.996347	1.12021	1.20839	1.18506	-1.01242	-1.01111	-0.702322	0.777687	0.679499	0.667292
ENSG00000152784	PRDM8	B	-1.06513	-0.717489	-0.793508	1.69666	1.29757	1.50102	-0.767119	-0.892326	-0.663901	0.251278	0.128156	0.0247925
ENSG00000100101		B	-0.288675	-0.288675	-0.288675	-0.288675	3.17543	-0.288675	-0.288675	-0.288675	-0.288675	-0.288675	-0.288675	-0.288675
ENSG00000178882	RFLNA	B	-0.266904	0.0472678	-0.144786	1.71085	1.25435	1.27177	-1.35255	-1.1348	-1.28455	-0.0775514	0.0728942	-0.0960087
ENSG00000275993		B	-1.40261	-1.28335	-1.64815	1.24153	0.825724	0.722379	-0.277228	-0.10828	-0.329078	0.755828	0.866284	0.636935
ENSG00000164283	ESM1	B	-0.294663	-0.416871	-0.152926	1.21773	1.32585	1.42521	-1.26944	-1.47481	-1.17935	0.4183	0.125506	0.275473
ENSG00000169403	PTAFR	B	-1.36916	-1.03672	-1.35969	1.50286	1.4123	1.16092	-0.0434422	-0.0795456	-0.466107	0.49394	0.125027	-0.340377
ENSG00000175471	MCTP1	B	-0.678245	-0.931859	-0.776519	1.18408	1.42914	1.51421	-0.877145	-1.14883	-0.882049	0.434457	0.307523	0.425242
ENSG00000118263	KLF7	B	-0.507339	-0.803675	-0.575662	1.59602	1.64425	1.4877	-0.708667	-1.14023	-0.663784	-0.210882	-0.117516	-0.000217045
ENSG00000136867	SLC31A2	B	-1.10314	-0.873631	-1.11746	0.98444	0.92691	0.958404	-0.701417	-0.83757	-1.06545	1.06137	0.824541	0.942998
ENSG00000075213	SEMA3A	B	-0.255476	-0.365391	-0.266013	1.51968	1.65435	1.6369	-0.718266	-1.01545	-0.986216	-0.404542	-0.370508	-0.429071
ENSG00000168016	TRANK1	B	-0.043179	-0.1489	-0.0120593	1.51703	1.36441	1.79401	-0.973399	-0.625515	-0.949019	-0.900979	-0.612501	-0.409898
ENSG00000178078	STAP2	B	-1.00669	-0.486337	-0.815564	1.69304	1.23955	1.24948	-0.799915	-0.838873	-1.20094	0.447126	0.246354	0.272767
ENSG00000115607	IL18RAP	B	-1.10237	-1.10237	-1.10237	0.679509	0.923168	1.26162	-1.10237	-0.573527	-0.611841	0.899085	0.766222	1.06525
ENSG00000137752	CASP1	B	-0.5865	-0.900973	-0.609865	1.62981	1.41098	1.64328	-0.639091	-0.967766	-0.862525	-0.00911763	-0.176467	0.0682415
ENSG00000146859	TMEM140	B	-0.921591	-0.691358	-0.775366	1.27172	1.00523	1.26851	-1.08236	-1.02278	-1.07234	0.415154	0.745785	0.859396
ENSG00000132274	TRIM22	B	-0.867449	-0.874342	-0.924636	1.04785	1.06858	1.3955	-1.08175	-0.962901	-0.918417	0.725539	0.647458	0.744571
ENSG00000115602	IL1RL1	B	-0.699282	-0.826406	-0.715057	1.2719	1.40424	1.22652	-1.00787	-1.20092	-0.984955	0.60011	0.481071	0.450651
ENSG00000173334	TRIB1	B	-1.25345	-1.16313	-1.24136	1.27749	1.08548	1.15259	-0.726139	-0.514505	-0.569839	0.57639	0.692406	0.684069
ENSG00000104213	PDGFRL	B	-0.692322	-0.883051	-0.873507	1.66458	1.20662	1.46609	-0.793636	-0.846172	-1.0009	0.0706657	0.249368	0.432263
ENSG00000165801	ARHGEF40	B	-1.02266	-0.865873	-0.544949	1.5763	1.16424	1.10492	-0.964931	-0.80544	-1.19989	0.465669	0.465322	0.627301
ENSG00000185947	ZNF267	B	-1.42131	-1.05812	-1.09948	0.14268	0.158442	1.1114	-0.424638	-0.66843	-0.426126	1.28849	1.07864	1.31846
ENSG00000151151	IPMK	B	-0.702694	-1.66927	-0.741423	0.558825	1.01261	1.49172	-0.345988	-1.11683	-0.732474	0.721831	0.657559	0.866131
ENSG00000115594	IL1R1	B	-1.49307	-1.35514	-1.25842	1.07065	1.18724	1.08405	-0.0991224	-0.544442	-0.429966	0.616149	0.644749	0.577321
ENSG00000075223	SEMA3C	B	-0.582538	-0.663243	-0.994326	1.07225	1.53842	1.37274	-0.854022	-1.34452	-0.841625	0.555296	0.335578	0.405986
ENSG00000117475	BLZF1	B	-0.777006	-1.1723	-1.08017	1.13135	1.17611	1.61999	-0.557216	-1.04202	-0.708769	0.43722	0.438144	0.534662
ENSG00000155324	GRAMD2B	B	-0.985441	-0.895259	-0.974455	1.46165	1.13533	1.35201	-0.758248	-0.916665	-0.918582	0.543558	0.397452	0.558646
ENSG00000101347	SAMHD1	B	-0.483693	-0.752062	-0.59007	1.31814	1.40435	1.47629	-1.19098	-1.03514	-1.07718	0.219876	0.277237	0.433234
ENSG00000136826	KLF4	B	-1.16467	-0.623468	-1.41519	0.77163	0.537644	0.745331	-0.676362	-0.607302	-1.01038	1.05263	1.21112	1.17901
ENSG00000143067	ZNF697	B	-1.04405	-1.13708	-1.17114	0.675068	0.801817	0.975773	-0.616884	-0.856619	-0.817811	0.955765	1.11189	1.12327
ENSG00000103241	FOXF1	B	-0.504438	-0.466375	-0.769353	1.38227	1.30653	1.50126	-1.31965	-1.04414	-0.942034	0.35045	0.0348587	0.470613
ENSG00000067798	NAV3	B	-1.12026	-1.19214	-0.990926	0.609409	0.821897	0.857718	-0.707484	-0.864366	-0.755753	1.00536	1.16789	1.16865
ENSG00000153993	SEMA3D	B	0.133893	-0.530993	0.217206	1.27058	1.55011	1.80121	-0.725573	-1.00166	-0.598581	-0.649786	-0.787421	-0.678995
ENSG00000169871	TRIM56	B	-0.616412	-0.625825	-0.591804	1.14545	1.37943	1.48816	-1.2599	-1.01906	-1.1359	0.293244	0.505055	0.43757
ENSG00000020633	RUNX3	B	-0.906551	-0.906551	-0.906551	1.67854	0.983037	1.87801	-0.406961	-0.354326	-0.906551	-0.28459	0.168582	-0.036087
ENSG00000232810	TNF	B	-0.960994	-0.960994	-0.960994	1.60759	1.20815	1.28839	-0.460742	-0.960994	-0.960994	0.485367	0.369864	0.306345
ENSG00000213689	TREX1	B	-1.05088	-0.394608	-0.607543	1.82893	1.22014	1.47937	-1.18235	-0.539903	-0.810716	-0.00123217	0.0368579	0.0219447
ENSG00000055332	EIF2AK2	B	-0.279535	-0.700231	-0.411443	0.863308	1.22933	1.6453	-0.969144	-1.47263	-1.23379	0.217039	0.51445	0.597334
ENSG00000128165	ADM2	B	-0.740637	-1.51369	-1.49476	0.914306	1.12361	0.398018	-0.480296	-0.33097	-0.752447	0.952532	0.918954	1.00538
ENSG00000154642	C21orf91	B	-0.719473	-1.475	-1.10668	0.427584	0.786712	1.77958	-0.421937	-0.825007	-0.721566	0.8037	0.688271	0.78382
ENSG00000272269		B	-1.01811	-1.16404	-1.29883	1.12158	0.756419	1.17136	-0.99947	-0.299204	-0.738209	0.65312	0.831838	0.983554
ENSG00000124508	BTN2A2	B	-0.596074	-0.764333	-0.820035	1.34915	1.25075	1.20245	-1.26858	-0.947775	-1.06411	0.564604	0.531103	0.56286
ENSG00000105559	PLEKHA4	B	-0.800115	-0.246237	-0.765897	1.63521	1.16824	1.52192	-1.21721	-0.857531	-0.982973	0.00152877	0.155395	0.387667
ENSG00000159261	CLDN14	B	-0.461555	-1.31766	-0.957872	1.47763	1.24612	0.97226	-0.701579	-0.53334	-1.31766	0.291063	0.70491	0.597669
ENSG00000119714	GPR68	B	-0.868244	-0.493439	-0.85587	1.59525	1.64653	1.24586	-1.1199	-0.601619	-0.845152	0.167666	0.282697	-0.153792
ENSG00000196878	LAMB3	B	-0.769011	-0.683989	-0.893523	1.53162	1.4095	1.27205	-1.30119	-0.657738	-0.869644	0.323839	0.293462	0.34462
ENSG00000086061	DNAJA1	B	-1.18523	-1.42984	-1.19107	0.499129	0.661061	0.677439	-0.41167	-0.670001	-0.46474	1.31771	1.06317	1.13404
ENSG00000242265	PEG10	B	-0.642168	-0.767366	-0.646962	1.25671	1.43596	1.39302	-1.04379	-1.22894	-0.955083	0.333579	0.454667	0.410375
ENSG00000143153	ATP1B1	B	-0.782456	-1.1317	-0.867983	1.21296	1.51211	1.56218	-0.708675	-0.929246	-0.732233	0.335856	0.245277	0.2839
ENSG00000114127	XRN1	B	-0.624179	-1.18795	-0.696788	0.973102	1.23589	1.62806	-0.751381	-1.16526	-0.923635	0.32098	0.57609	0.615059
ENSG00000197721	CR1L	B	-0.574783	-1.07808	-1.07808	1.41067	0.817697	1.46068	-1.07808	-1.07808	-0.439415	0.265739	0.795214	0.576504
ENSG00000171992	SYNPO	B	-0.327069	0.0283679	-0.358016	1.72984	1.39069	1.40665	-1.25856	-0.801008	-1.22436	-0.31007	-0.140933	-0.135546
ENSG00000249240		B	-1.06288	-1.06288	1.05463	1.08398	0.553751	1.15918	-1.06288	0.0521972	-1.06288	-1.06288	0.249242	1.16145
ENSG00000059378	PARP12	B	-0.707558	-0.518901	-0.489124	1.48526	1.20561	1.35499	-1.2379	-1.0353	-1.1939	0.255743	0.362532	0.518551
ENSG00000105855	ITGB8	B	0.459644	-0.0289515	0.166343	0.94775	1.30562	1.74991	-0.809875	-1.60037	-1.22147	-0.252182	-0.539666	-0.176745
ENSG00000171246	NPTX1	B	-1.42744	-0.21002	-0.404687	1.28631	1.0567	1.06388	-0.704684	-1.42744	-1.05488	0.640883	0.809763	0.371619
ENSG00000205683	DPF3	B	0.289575	0.00310157	0.381844	1.52613	1.4273	1.40609	-0.8319	-0.815644	-1.23221	-0.670192	-0.763411	-0.72068
ENSG00000038210	PI4K2B	B	-0.403476	-0.58607	-0.480894	0.66442	0.993067	2.11535	-0.826272	-1.3634	-1.1755	0.170246	0.377441	0.515076
ENSG00000154678	PDE1C	B	0.674816	0.093931	0.371026	1.1096	1.43452	1.39752	-1.25421	-1.04884	-1.28302	-0.434106	-0.737049	-0.324186
ENSG00000235513		B	-0.414522	0.147443	-0.518112	1.40816	1.5109	1.72829	-1.11439	-1.07587	-0.649973	-0.508218	-0.0655923	-0.448119
ENSG00000089041	P2RX7	B	0.254625	0.175714	0.32765	1.55751	1.22582	1.57507	-0.951841	-0.820377	-0.831947	-0.863146	-0.901198	-0.747872
ENSG00000182197	EXT1	B	-0.274876	-0.116743	-0.203855	1.472	1.46782	1.4798	-1.29558	-1.04951	-1.24431	-0.14206	-0.0981682	0.00548136
ENSG00000121060	TRIM25	B	-0.180853	-0.00276596	-0.0909992	1.38557	1.25647	1.48252	-1.44645	-1.19106	-1.28055	-0.228984	0.0607789	0.236338
ENSG00000156587	UBE2L6	B	-0.785091	-0.664916	-0.732288	1.63607	1.09848	1.38783	-1.29958	-0.568288	-1.09469	0.209185	0.332171	0.481114
ENSG00000064651	SLC12A2	B	0.0721515	-0.423057	-0.209803	0.922107	1.47024	1.59506	-1.17351	-1.49225	-1.23283	0.22763	0.0505983	0.19367
ENSG00000257379		B	0.452135	-2.45809	0.0519805	1.83844	0.393279	0.0864064	-0.865092	-0.291898	0.314632	-0.163544	0.173528	0.468219
ENSG00000123609	NMI	B	-0.461778	-0.750081	-0.342466	0.967001	1.2229	1.52883	-0.931968	-1.52098	-1.19317	0.525236	0.483504	0.472963
ENSG00000185650	ZFP36L1	B	-0.964122	-0.900043	-0.808761	1.44912	1.14908	1.14467	-1.00569	-0.819776	-1.04765	0.522948	0.610731	0.66948
ENSG00000105499	PLA2G4C	B	-0.784661	-0.682588	-0.84588	1.00807	0.781935	0.690445	-1.13836	-1.10568	-1.1003	1.06948	1.10275	1.0048
ENSG00000159128	IFNGR2	B	-1.03569	-0.836769	-0.803862	1.3058	1.2522	1.0072	-0.936431	-1.05774	-0.941779	0.778418	0.629633	0.639022
ENSG00000150630	VEGFC	B	-0.840539	-0.770559	-0.912352	1.3614	1.31385	1.26468	-1.10201	-0.882249	-0.951362	0.589622	0.391346	0.538164
ENSG00000174808	BTC	B	-0.261712	-0.884733	-0.571737	1.19622	0.865235	1.84491	-0.760968	-1.39949	-1.02012	0.110601	0.0808269	0.80097
ENSG00000165259	HDX	B	-0.974497	-1.15011	-0.753419	0.721405	0.94865	1.19527	-0.84293	-1.32765	-0.560515	0.893712	0.843097	1.00699
ENSG00000013374	NUB1	B	-0.818817	-1.04855	-0.780778	1.35914	1.20911	1.3416	-0.797073	-1.08773	-0.937521	0.49529	0.508386	0.556943
ENSG00000113504	SLC12A7	B	-1.18427	-1.01752	-1.21912	0.703945	0.494167	0.700782	-0.749009	-0.457701	-0.863204	1.061	1.28662	1.24432
ENSG00000113070	HBEGF	B	-0.722341	-0.626616	-0.711525	1.82917	1.68046	1.33954	-0.680358	-0.662024	-0.668067	-0.0626676	-0.295679	-0.419891
ENSG00000137767	SQOR	B	-0.843416	-0.911519	-0.794023	1.34563	1.19693	1.18185	-0.91094	-1.06619	-1.03954	0.644289	0.533138	0.663801
ENSG00000270069	MIR222HG	B	-0.849044	-1.28535	-0.849774	0.807793	0.825511	0.86978	-0.612415	-1.16677	-0.882653	0.983788	1.07255	1.08659
ENSG00000104825	NFKBIB	B	-1.53958	-0.670866	-1.39883	0.888549	0.285086	0.350819	-0.755613	-0.18484	-0.565991	1.15563	1.24915	1.18648
ENSG00000166949	SMAD3	B	-0.784865	-0.720385	-0.758631	1.42132	1.42962	1.32775	-0.988451	-1.00028	-1.03041	0.262766	0.429091	0.412474
ENSG00000120738	EGR1	B	-1.23439	-0.697423	-1.05757	1.10139	0.869417	0.933623	-1.21195	-0.712058	-0.735618	0.871853	0.945091	0.927634
ENSG00000234518	PTGES3P1	B	-0.742319	-1.19423	-0.79509	-0.0860916	0.266163	1.50608	-0.435073	-0.99919	-0.94916	1.02226	1.1182	1.28846
ENSG00000272921		B	0.710069	0.98081	-0.914312	0.158615	1.04508	1.44272	-0.914312	-0.914312	-0.914312	-0.914312	1.14858	-0.914312
ENSG00000180530	NRIP1	B	-0.378276	-0.811991	-0.444509	1.02391	1.39835	1.53661	-1.03175	-1.49493	-0.942784	0.310625	0.449024	0.385728
ENSG00000180611	MB21D2	B	-0.720288	-1.40165	-0.845149	1.16486	1.52237	1.37528	-0.544133	-0.820248	-0.890262	0.360994	0.51315	0.285074
ENSG00000105327	BBC3	B	-1.14453	-0.64042	-1.11588	1.28889	0.736951	1.03485	-1.16828	-0.474708	-0.978388	0.505972	1.12597	0.829576
ENSG00000160710	ADAR	B	-0.76701	-0.691264	-0.755235	1.32962	1.2061	1.29056	-1.15854	-0.992035	-1.10435	0.405896	0.602123	0.63414
ENSG00000084112	SSH1	B	-1.35428	-1.22739	-1.21447	0.830009	0.959783	0.987855	-0.569345	-0.527252	-0.648299	0.781424	1.01752	0.96444
ENSG00000132669	RIN2	B	-0.354735	-0.435678	-0.373885	1.54231	1.40413	1.69878	-1.12736	-0.861435	-1.112	-0.154457	-0.181865	-0.0438018
ENSG00000158859	ADAMTS4	B	-1.49687	-0.961408	-1.34212	1.07149	0.503889	0.906299	-0.716268	-0.250636	-0.609985	0.759348	1.1132	1.02306
ENSG00000261618		B	-0.687613	-1.06886	-0.679808	1.12838	0.814958	1.15718	-1.06886	-1.06886	-1.06886	0.670712	1.02912	0.842509
ENSG00000101096	NFATC2	B	0.352211	0.465178	0.321623	1.43249	1.51067	1.21804	-0.843459	-1.04494	-0.9655	-0.880021	-0.753678	-0.812614
ENSG00000140873	ADAMTS18	B	1.02566	0.69216	0.900702	0.887239	0.816368	1.29573	-1.04637	-1.25837	-1.01856	-0.579554	-0.894345	-0.820661
ENSG00000168961	LGALS9	B	-0.771707	-0.340082	-0.635335	1.78538	1.16639	1.29773	-1.32636	-0.362861	-1.28161	0.0197719	0.127977	0.320709
ENSG00000170873	MTSS1	B	-0.0260012	-0.0308975	0.0848902	1.49407	1.48179	1.47211	-1.2782	-0.982034	-1.19409	-0.426648	-0.216795	-0.378199
ENSG00000136205	TNS3	B	0.243578	0.529455	0.500184	1.43915	1.32123	1.28907	-0.977861	-0.534178	-0.741925	-1.00216	-1.03836	-1.02819
ENSG00000135932	CAB39	B	-0.842955	-1.24165	-0.930106	0.693503	1.10555	1.19171	-0.732265	-1.16803	-0.71802	0.934039	0.777392	0.930827
ENSG00000151883	PARP8	B	-1.21243	-1.21243	-1.21243	1.07076	1.06031	1.26355	-0.539245	-0.781085	-0.522293	0.465091	0.709483	0.910715
ENSG00000029153	ARNTL2	B	-0.597267	-0.970403	-0.767287	0.816348	1.0077	1.36746	-0.892815	-1.25504	-1.11582	0.872282	0.717544	0.817305
ENSG00000196935	SRGAP1	B	-1.13702	-1.40628	-1.32177	0.686264	0.995299	0.719663	-0.533423	-0.735495	-0.297648	0.883201	1.1162	1.03101
ENSG00000164761	TNFRSF11B	B	-0.928655	-1.05123	-0.811267	1.54366	1.88559	1.26483	-0.438372	-0.636611	-0.18058	-0.0438774	-0.407051	-0.196438
ENSG00000152894	PTPRK	B	-0.927401	-1.0396	-0.823607	1.21365	1.31679	1.30214	-0.906576	-0.981169	-0.853716	0.542984	0.551687	0.60482
ENSG00000100767	PAPLN	B	-0.213825	-0.0229088	-0.534586	1.59323	1.74159	1.34797	-1.08639	-0.977199	-0.927684	-0.324648	-0.319362	-0.276193
ENSG00000104320	NBN	B	-0.513241	-0.907419	-0.452895	0.910869	1.45946	1.6739	-0.698619	-1.44992	-1.01152	0.276502	0.322314	0.390571
ENSG00000136147	PHF11	B	-0.292978	-0.519884	-0.45409	1.39357	1.42056	1.57443	-1.01735	-1.38585	-0.974016	0.0667093	-0.0956108	0.284504
ENSG00000159403	C1R	B	-0.834261	-0.651814	-1.06551	1.49302	0.914923	1.49727	-1.06686	-0.867987	-0.848092	0.172079	0.578324	0.678913
ENSG00000256514		B	-0.63939	0.783697	-0.63939	-0.63939	2.14963	1.32989	0.851902	-0.63939	-0.63939	-0.63939	-0.63939	-0.63939
ENSG00000164164	OTUD4	B	-0.846526	-1.21588	-0.886298	0.960713	1.02107	1.47523	-0.627607	-1.21978	-0.742334	0.675196	0.713893	0.692321
ENSG00000136048	DRAM1	B	-0.814675	-1.15607	-1.00077	1.17916	1.17699	1.22506	-0.986584	-0.863941	-0.771708	0.827993	0.4939	0.69064
ENSG00000184384	MAML2	B	-0.4354	-0.511176	-0.493435	1.47831	1.4048	1.63712	-1.14725	-1.15406	-0.884623	-0.111563	0.109732	0.107536
ENSG00000150048	CLEC1A	B	-0.106052	-0.307152	-0.0404517	1.55212	1.51683	1.43341	-0.792928	-1.53718	-0.971076	-0.21725	-0.319207	-0.211051
ENSG00000113583	C5orf15	B	-0.73706	-1.17386	-0.834755	1.09495	1.03856	1.56435	-0.70487	-1.11539	-0.893293	0.796973	0.386963	0.577425
ENSG00000162496	DHRS3	B	0.420547	0.848598	0.693146	1.42051	1.13289	0.918384	-1.05598	-0.773912	-1.47981	-0.54321	-0.910746	-0.670425
ENSG00000172432	GTPBP2	B	-0.586535	-0.33893	-0.446748	1.6313	1.46709	1.56126	-1.14074	-0.854169	-1.00717	-0.191918	-0.0915187	-0.00191243
ENSG00000102934	PLLP	B	0.133262	-0.147811	-0.259359	1.80273	1.47145	1.1012	-1.0598	-1.12073	-1.29345	-0.229895	-0.400525	0.00293487
ENSG00000168386	FILIP1L	B	-0.282614	-0.673756	-0.452473	1.49651	1.5063	1.3026	-1.01717	-1.27944	-1.12041	0.334663	0.0928587	0.0929264
ENSG00000060491	OGFR	B	-1.06449	-0.608954	-1.07378	1.42196	0.956035	1.41473	-1.05838	-0.412324	-1.13152	0.384925	0.598991	0.572823
ENSG00000027697	IFNGR1	B	-0.739794	-1.36163	-0.933393	0.641439	1.06102	0.827108	-0.808905	-1.06642	-0.715768	1.07799	0.968494	1.04985
ENSG00000178538	CA8	B	-0.826418	-0.125982	-0.724758	0.818672	1.10204	1.21637	-1.1787	-1.26606	-1.29366	0.832695	0.78326	0.662535
ENSG00000124766	SOX4	B	0.591095	0.462734	0.632681	1.09457	1.27305	1.4504	-0.977546	-1.08698	-0.972311	-0.850302	-0.820852	-0.796542
ENSG00000249590		B	-1.24358	-0.584379	0.622782	1.46784	-1.19368	1.26238	0.932661	-1.30134	0.245513	-0.385688	-0.528924	0.706409
ENSG00000134853	PDGFRA	B	-0.104212	-0.350155	-1.12298	1.27895	1.70009	1.30126	-0.895889	-0.619256	-1.28224	-0.423302	-0.0894756	0.607202
ENSG00000277443	MARCKS	B	0.113511	-0.21438	0.191943	1.38587	1.43532	1.63003	-1.03547	-1.17933	-1.15069	-0.468311	-0.421889	-0.286597
ENSG00000105939	ZC3HAV1	B	-0.953967	-1.2898	-0.805379	0.864438	0.982543	1.22581	-0.711576	-1.09898	-0.773164	0.652514	0.901638	1.00592
ENSG00000172936	MYD88	B	-0.786141	-0.543274	-0.635311	1.71172	1.3076	1.56639	-0.829906	-0.932357	-0.99537	-0.0960735	0.0676912	0.165034
ENSG00000173391	OLR1	B	-0.299349	-0.69674	-0.69674	1.83881	1.4516	1.55947	-0.69674	-0.251801	-0.69674	-0.118291	-0.69674	-0.69674
ENSG00000137496	IL18BP	B	-0.79731	-0.831253	-1.15934	1.67792	1.11724	1.3934	-1.02278	-0.671129	-0.68054	0.145968	0.39925	0.428572
ENSG00000100401	RANGAP1	B	-0.755995	-0.258441	-0.677733	1.6903	1.20969	1.2334	-1.26224	-0.760912	-1.27538	0.2949	0.372484	0.189927
ENSG00000141448	GATA6	B	-0.278768	-0.533903	-0.700971	1.72916	1.57823	1.61583	-0.851066	-0.499205	-0.577647	-0.438468	-0.448808	-0.594382
ENSG00000136367	ZFHX2	B	-0.970907	-0.994015	-0.918491	0.948895	0.977202	1.08565	-1.2053	-0.270717	-1.20759	0.711776	0.894466	0.949033
ENSG00000272941		B	-1.22083	-0.782604	-0.890356	1.04253	0.981372	1.16343	-0.614867	-0.793551	-1.24397	0.347593	0.972265	1.03899
ENSG00000128394	APOBEC3F	B	-0.442378	-1.06955	-0.512972	1.61107	1.32177	1.60146	-0.87416	-0.937948	-0.860238	-0.0320646	-0.109833	0.304851
ENSG00000067066	SP100	B	-0.501967	-0.934933	-0.583372	1.30704	1.34078	1.33154	-1.0161	-1.30142	-0.961177	0.389851	0.364083	0.565677
ENSG00000095951	HIVEP1	B	-0.7927	-0.911359	-0.729749	1.60419	1.42132	1.42435	-0.669312	-1.14389	-0.701772	-0.0175731	0.21628	0.300224
ENSG00000122641	INHBA	B	-0.332966	-0.95289	-0.40379	0.984352	1.1257	1.62177	-0.746597	-1.64293	-1.02912	0.48049	0.491648	0.404338
ENSG00000172331	BPGM	B	-0.535644	-0.816424	-0.532699	1.62451	1.66162	1.55914	-0.78522	-0.797344	-0.713227	-0.102138	-0.314002	-0.248571
ENSG00000043143	JADE2	B	-0.439053	-0.0786683	-0.379326	1.65516	1.52126	1.69979	-0.791986	-0.584951	-0.773825	-0.74649	-0.581961	-0.499948
ENSG00000181649	PHLDA2	B	-1.29401	-0.676007	-1.12677	1.87162	0.786907	0.858136	-1.17757	-0.249945	-0.606987	0.375498	0.70346	0.535671
ENSG00000139263	LRIG3	B	-0.127565	-0.400295	-0.242102	1.17378	1.46656	1.51281	-1.24095	-1.32292	-1.25431	0.157248	0.0362404	0.241507
ENSG00000166912	MTMR10	B	0.050435	-0.216056	-0.102282	1.29457	1.48681	1.58505	-1.16065	-1.37475	-1.10708	-0.21988	-0.15356	-0.0826117
ENSG00000166741	NNMT	B	-0.424071	-0.362841	-0.367495	1.74623	1.43429	1.37869	-1.12691	-1.11466	-0.991237	0.0682557	-0.214188	-0.0260687
ENSG00000124226	RNF114	B	-1.04647	-1.14632	-1.10939	1.28517	1.12254	1.33085	-0.762181	-0.726145	-0.69592	0.485108	0.470019	0.792742
ENSG00000172986	GXYLT2	B	-0.893399	-1.0219	-0.674949	1.42601	1.60591	1.55469	-0.681995	-0.408104	-0.998911	-0.118738	0.0483989	0.162985
ENSG00000081059	TCF7	B	-0.834941	-0.738621	-1.2795	1.38085	1.52722	1.41758	-0.585959	-0.576765	-0.890798	-0.0553497	0.00470091	0.631587
ENSG00000144959	NCEH1	B	-1.01364	-0.8643	-0.850349	1.37387	1.21278	1.4185	-0.793198	-1.11404	-0.774085	0.456667	0.425021	0.52276
ENSG00000102921	N4BP1	B	-0.809766	-1.35888	-1.0201	1.10828	1.20012	1.31898	-0.866042	-0.818078	-0.643978	0.503294	0.712822	0.673353
ENSG00000135378	PRRG4	B	-1.07454	-0.618853	-1.05812	0.934766	0.698734	1.3425	-0.969202	-0.873827	-1.04389	0.839793	0.812484	1.01016
ENSG00000205220	PSMB10	B	-1.16886	-0.155527	-0.504335	1.52996	1.05911	1.18561	-1.34719	-0.689961	-1.24678	0.2741	0.548947	0.514921
ENSG00000123983	ACSL3	B	-0.658816	-1.16011	-0.719307	1.24849	1.45906	1.52312	-0.646635	-1.13572	-0.83448	0.329589	0.245785	0.349016
ENSG00000137449	CPEB2	B	-0.938598	-1.76346	-1.22237	-0.0227211	0.481307	1.35362	0.0328783	-0.653661	-0.189103	0.673118	1.07743	1.17156
ENSG00000164930	FZD6	B	-0.67562	-0.950972	-0.685266	1.00453	1.39725	1.36328	-0.919536	-1.26696	-0.951448	0.599359	0.391943	0.693438
ENSG00000162695	SLC30A7	B	-0.723726	-1.36252	-0.828689	0.348892	0.599203	1.37011	-0.365252	-1.16715	-0.951125	1.00717	0.960528	1.11256
ENSG00000168404	MLKL	B	-0.945517	-0.944729	-0.982053	1.5339	1.26746	1.52129	-0.850188	-0.636727	-0.77191	0.137837	0.274275	0.396357
ENSG00000241106	HLA-DOB	B	-1.09358	-0.53294	-0.725151	1.16033	0.933401	0.981911	-1.38546	-0.634732	-1.1932	0.845801	0.810948	0.832668
ENSG00000123685	BATF3	B	-1.18077	-0.320231	-1.45502	1.45274	1.18302	1.74175	-0.463726	-0.560936	-0.517489	0.190403	-0.090942	0.0212154
ENSG00000105810	CDK6	B	-0.759475	-1.27873	-0.896604	0.886969	1.14992	1.51429	-0.429302	-1.16893	-0.904178	0.603717	0.524696	0.757631
ENSG00000123095	BHLHE41	B	-1.0704	-1.0704	-1.0704	1.78519	1.60268	1.13125	-0.480414	-0.152153	-0.218168	0.0433713	-0.028022	-0.472545
ENSG00000272463		B	0.29253	-0.590234	-0.307259	1.1943	1.31824	1.77681	-0.991789	-0.947567	-0.981186	-0.984073	-0.285846	0.506072
ENSG00000185885	IFITM1	B	-0.645776	-0.272922	-0.741286	1.61052	1.05911	1.43468	-1.39012	-0.242623	-1.43543	0.183286	0.183171	0.257383
ENSG00000135905	DOCK10	B	-0.871606	-1.2367	-0.858835	1.12143	1.40036	1.31695	-0.647288	-1.08524	-0.745886	0.523843	0.598086	0.48488
ENSG00000003402	CFLAR	B	-0.626855	-0.948754	-0.784265	1.26204	1.31264	1.49024	-0.970439	-1.07275	-0.94188	0.287143	0.486042	0.506849
ENSG00000135604	STX11	B	-1.24683	-0.817171	-1.18934	1.11419	0.590188	0.828812	-0.900536	-0.824966	-0.63888	1.06039	1.09497	0.929172
ENSG00000169946	ZFPM2	B	-1.03365	-1.2039	-0.927354	1.19821	0.971717	1.26733	-0.929291	-0.818611	-0.708054	0.712489	0.660069	0.811042
ENSG00000138411	HECW2	B	0.332902	0.18547	0.248684	1.23715	1.38917	1.37049	-1.14152	-1.50144	-1.28504	-0.230326	-0.234676	-0.37086
ENSG00000156804	FBXO32	B	0.427624	0.116416	0.417501	1.3624	1.41576	1.44753	-0.795136	-0.924721	-1.18022	-0.608244	-0.756313	-0.922602
ENSG00000139926	FRMD6	B	0.0478721	-0.140772	-0.0244894	1.37263	1.65282	1.58488	-0.982743	-1.12561	-0.942867	-0.330749	-0.580069	-0.530908
ENSG00000214530	STARD10	B	-0.789698	-0.534948	-1.08495	1.76428	1.20497	1.18228	-1.10035	-0.659526	-0.940619	0.0547928	0.385773	0.517992
ENSG00000142871	CYR61	B	-0.709633	-0.633153	-0.724618	1.3531	1.19629	1.26465	-1.24319	-1.00493	-1.12628	0.57866	0.530551	0.518552
ENSG00000103642	LACTB	B	-0.478631	-1.07425	-0.564369	0.625969	1.20432	1.54771	-0.98857	-1.25946	-1.04274	0.782167	0.525057	0.7228
ENSG00000196639	HRH1	B	0.16131	-0.2253	0.112954	1.63688	1.49999	1.39311	-1.13164	-1.09966	-0.930754	-0.511991	-0.531976	-0.372922
ENSG00000205189	ZBTB10	B	-0.684645	-1.12149	-0.900266	0.769098	1.34391	1.693	-0.568575	-1.24961	-0.762212	0.508259	0.453196	0.519341
ENSG00000169136	ATF5	B	-1.29638	-0.892825	-1.15575	1.45398	0.871689	1.01108	-0.982543	-0.343383	-0.80719	0.57949	0.780711	0.781119
ENSG00000122786	CALD1	B	-0.579169	-0.618593	-0.607676	1.25391	1.27485	1.49289	-1.11248	-1.31582	-1.0043	0.488926	0.313191	0.41427
ENSG00000166016	ABTB2	B	-1.23041	-0.648871	-1.1025	1.5036	1.05675	0.534144	-0.69617	-1.02048	-0.813511	0.977709	0.777051	0.66269
ENSG00000185022	MAFF	B	-1.30832	-0.725971	-1.41688	1.40751	0.929053	0.933444	-0.785586	-0.257085	-0.910803	0.653111	0.766763	0.714765
ENSG00000120539	MASTL	B	-0.609494	-1.09124	-0.474285	1.01133	1.39614	1.60695	-0.87728	-1.27654	-0.875101	0.346412	0.326467	0.516634
ENSG00000147883	CDKN2B	B	-1.36948	-0.329308	-1.43662	1.11052	0.996119	1.15762	-0.740293	-0.986558	-0.556131	0.688772	0.66953	0.795826
ENSG00000011132	APBA3	B	-1.14275	-0.724668	-1.38733	1.1998	0.370996	0.367165	-0.698752	-0.111856	-1.17454	0.999048	1.18535	1.11753
ENSG00000250264		B	-0.526235	-2.27862	-0.929192	0.91179	1.23527	0.268538	0.306977	1.04096	-0.666454	-0.0287136	0.776587	-0.110909
ENSG00000116132	PRRX1	B	-0.754687	-0.842405	-0.636947	1.44202	1.49127	1.41844	-1.05377	-1.27748	-0.346227	0.329734	0.0805594	0.149494
ENSG00000185404	SP140L	B	-0.880965	-1.33725	-0.986045	1.19967	1.04137	1.4113	-0.958812	-0.667134	-0.667627	0.650864	0.614842	0.579784
ENSG00000167100	SAMD14	B	-1.31417	-0.533024	-0.763322	1.40414	1.34712	1.05298	-1.13266	-0.424375	-1.12759	0.348552	0.534658	0.60769
ENSG00000064309	CDON	B	-0.913064	-1.13801	-0.729183	1.26286	1.83624	1.51799	-0.182078	-0.806623	-0.588044	-0.0667166	-0.185955	-0.00740891
ENSG00000184530	C6orf58	B	-0.997661	-0.997661	-0.997661	1.1944	0.933885	1.49611	-0.997661	-0.519459	-0.997661	0.497937	0.626402	0.759023
ENSG00000165806	CASP7	B	-1.16217	-0.990949	-1.23765	1.19474	1.0794	1.32281	-0.604677	-0.882283	-0.642203	0.690678	0.60078	0.631525
ENSG00000176170	SPHK1	B	-1.03789	-0.21743	-0.806684	1.72012	1.0913	1.40261	-1.17175	-0.654808	-1.04137	0.13795	0.422104	0.155854
ENSG00000086062	B4GALT1	B	-0.870245	-0.842702	-0.822992	1.37515	1.36854	1.27217	-1.02772	-0.948376	-0.918759	0.464804	0.421674	0.52847
ENSG00000113739	STC2	B	-0.376337	-0.204548	-0.389691	1.65476	1.54909	1.62694	-0.548886	-0.163089	-0.70269	-0.751854	-0.67562	-1.01807
ENSG00000237181		B	-0.913582	-0.727394	-0.544036	1.74125	1.33031	1.38727	-0.802635	-0.602968	-1.13858	0.394785	0.208255	-0.332686
ENSG00000138600	SPPL2A	B	-0.707882	-1.37594	-0.947976	0.556476	0.883798	1.31466	-0.521391	-1.2166	-0.75259	0.824573	0.937508	1.00536
ENSG00000144837	PLA1A	B	-0.608538	-0.768065	-0.51252	1.48681	1.47673	1.86598	-0.670389	-0.742836	-0.72672	-0.366073	-0.487507	0.0531204
ENSG00000185291	IL3RA	B	-0.884232	-0.53944	-0.531604	1.73205	1.44292	1.40637	-0.894149	-1.06617	-0.789463	0.0616003	-0.0675588	0.129674
ENSG00000162783	IER5	B	-1.28005	-1.14476	-1.28526	0.776874	0.247251	0.332933	-0.638642	-0.072014	-0.697108	1.31529	1.26951	1.17598
ENSG00000172716	SLFN11	B	-1.01493	-1.15678	-1.01164	0.490567	0.59631	0.69119	-0.641348	-0.963159	-0.727916	1.30906	1.25134	1.17731
ENSG00000283265		B	-1.19367	-1.19367	-1.19367	1.21789	1.13723	1.35758	-0.224482	-0.710924	-0.746037	0.189429	0.552997	0.807347
ENSG00000139597	N4BP2L1	B	-1.49429	-1.41765	-0.95444	0.776609	0.916253	0.765829	-0.030974	-0.674564	-0.765185	1.04724	0.950694	0.880481
ENSG00000136842	TMOD1	B	-0.57536	-1.2268	-0.757875	1.30079	1.30495	0.916297	-0.643465	-1.05966	-1.22752	0.711317	0.714846	0.542474
ENSG00000110057	UNC93B1	B	-0.520707	-0.0451948	-0.816271	1.77726	1.0828	1.70464	-1.08928	-0.401896	-1.15238	-0.350534	-0.1531	-0.0353385
ENSG00000035664	DAPK2	B	-0.835726	-0.725724	-0.62208	1.5125	1.47593	1.55589	-1.08947	-0.616842	-0.945821	0.155191	0.121542	0.0146077
ENSG00000137573	SULF1	B	0.747728	0.544594	0.774506	1.17792	1.23522	1.11525	-0.892672	-1.28814	-0.906518	-0.743248	-0.886654	-0.877995
ENSG00000116663	FBXO6	B	-0.718846	-0.126373	-1.0549	1.78561	1.35398	1.28475	-1.10716	-0.707366	-0.947629	-0.0785685	0.188072	0.12842
ENSG00000279805		B	-0.310215	-0.41786	-0.498681	0.973954	1.31831	1.21243	-2.00557	-0.734533	-1.00403	0.331592	0.552633	0.581974
ENSG00000272636	DOC2B	B	-0.964189	-1.21695	-0.844161	1.64226	1.38281	1.31923	-0.95346	-0.393059	-0.568589	0.282681	0.0815143	0.231908
ENSG00000176692	FOXC2	B	-0.394248	0.0428734	0.123385	1.83649	1.36825	1.45839	-0.580858	-0.543641	-0.641559	-0.97537	-0.959908	-0.733809
ENSG00000075426	FOSL2	B	-1.14142	-0.940303	-0.962331	1.43789	1.36724	1.26872	-0.87402	-0.763774	-0.653428	0.266437	0.488635	0.506348
ENSG00000131323	TRAF3	B	-1.35134	-0.872657	-1.04472	0.786355	0.846463	0.731353	-0.723306	-0.840205	-0.805547	1.07065	1.11483	1.08812
ENSG00000106540		B	-0.144766	0.109465	-0.697705	1.41312	1.38636	1.70385	-0.807271	-1.19751	-0.500978	-1.05094	-0.418468	0.204837
ENSG00000137575	SDCBP	B	-0.80425	-1.09875	-1.07921	0.230381	0.549061	1.25991	-0.643672	-1.09205	-0.727832	1.16852	0.990167	1.24772
ENSG00000285413	NA	B	-0.941441	-0.941441	-0.941441	1.38945	1.13309	0.836361	-0.941441	-0.941441	-0.941441	0.868046	0.665782	0.755917
ENSG00000196247	ZNF107	B	-0.965743	-0.447299	-0.543385	-0.245025	-0.0202401	1.6039	-0.89745	-0.897118	-1.09265	1.02221	1.30413	1.17867
ENSG00000137267	TUBB2A	B	-1.52194	-0.829949	-1.31031	1.53739	0.91972	0.979737	-0.686942	-0.312926	-0.6229	0.641104	0.678934	0.528076
ENSG00000172058	SERF1A	B	0.319105	-0.643048	0.573172	0.203916	-0.207278	1.28322	-1.86647	-1.86647	0.148135	0.756908	0.747327	0.551484
ENSG00000139278	GLIPR1	B	-0.347029	-0.718857	-0.42305	1.23921	1.30908	1.69308	-0.804163	-1.47501	-1.06	0.263073	0.146643	0.177018
ENSG00000166347	CYB5A	B	-0.823724	-1.05665	-1.13644	1.07289	0.997478	0.947146	-1.00243	-0.832112	-0.852866	1.04954	0.77409	0.863087
ENSG00000149633	KIAA1755	B	-0.235923	0.126688	0.381696	1.59791	1.41701	1.46811	-1.01442	-0.643766	-1.08209	-0.618823	-0.481707	-0.914677
ENSG00000112343	TRIM38	B	-0.610936	-1.13111	-0.914575	1.09042	1.23404	1.49548	-0.818312	-1.03137	-0.957707	0.498219	0.512539	0.633304
ENSG00000233608	TWIST2	B	-0.131701	-0.579365	-0.145767	1.60912	1.52979	1.62333	-0.559872	-1.25201	-0.525774	-0.287776	-0.668299	-0.61168
ENSG00000049192	ADAMTS6	B	0.645861	0.239537	0.596503	1.04713	1.2478	1.49932	-1.02231	-1.43627	-1.0534	-0.668429	-0.589288	-0.50647
ENSG00000127666	TICAM1	B	-1.49815	-0.839778	-1.4357	1.30276	0.694469	1.02929	-0.74546	0.00374167	-0.710173	0.514202	0.899248	0.785547
ENSG00000050344	NFE2L3	B	-0.472876	-0.858062	-0.428365	1.11847	1.57093	1.57789	-0.97389	-1.33421	-0.874263	0.214286	0.188663	0.271423
ENSG00000198771	RCSD1	B	-1.23292	-0.608958	-0.333872	1.42723	1.41407	1.28185	-0.237268	-1.23292	-1.23292	0.378666	0.129517	0.247522
ENSG00000072401	UBE2D1	B	-0.633677	-1.12607	-0.551414	-0.0368859	0.0150107	1.47487	-0.324102	-0.898604	-1.37356	1.22398	0.935349	1.29512
ENSG00000198832	SELENOM	B	-0.955344	-0.929671	-1.43159	1.39337	0.44325	0.65738	-0.70141	-0.0990158	-1.18093	1.16273	0.756123	0.885113
ENSG00000152229	PSTPIP2	B	-0.261788	-0.337001	-0.206798	1.54559	1.72855	1.40672	-0.55225	-0.902653	-1.31509	-0.619498	-0.428032	-0.0577452
ENSG00000132003	ZSWIM4	B	-0.963317	-0.501017	-0.722423	1.45064	1.11439	1.18488	-1.28465	-0.676244	-1.23169	0.448188	0.704052	0.477197
ENSG00000180628	PCGF5	B	-0.635665	-0.976513	-0.830845	0.925056	1.15185	1.90952	-0.788864	-1.01235	-0.935185	0.15591	0.378021	0.659066
ENSG00000003987	MTMR7	B	-0.370624	-1.12397	-0.902768	1.03724	1.32802	1.81095	-0.911294	-1.01632	-0.713213	0.124056	0.421874	0.316057
ENSG00000136237	RAPGEF5	B	-0.416712	-0.754607	-0.538995	1.1532	1.49194	1.5976	-1.03136	-1.23017	-1.02683	0.096092	0.329847	0.329989
ENSG00000204264	PSMB8	B	-0.495241	-0.659341	-0.719079	1.48951	1.21654	1.54015	-1.40518	-0.796093	-0.956946	0.272091	0.222864	0.290734
ENSG00000112297	CRYBG1	B	0.352284	0.0880784	0.439374	1.24858	1.44104	1.44627	-1.02822	-1.24603	-1.22119	-0.65302	-0.582389	-0.284769
ENSG00000235947	EGOT	B	-0.768964	-0.768964	-0.768964	1.63874	1.79118	1.17891	-0.768964	-0.768964	-0.768964	-0.302555	0.275632	0.0318727
ENSG00000179630	LACC1	B	-0.794424	-1.10989	-1.25688	0.257755	0.39877	1.16528	-0.657884	-1.03525	-0.468806	1.4642	1.14261	0.894518
ENSG00000148154	UGCG	B	-0.576998	-1.63027	-0.77801	0.331751	1.04502	1.08905	-0.494462	-1.21944	-0.671476	1.03456	0.851126	1.01916
ENSG00000274615		B	-0.471522	-0.924436	-0.924436	-0.428337	1.2681	0.729535	-0.924436	-0.924436	1.288	-0.924436	1.01505	1.22135
ENSG00000181541	MAB21L2	B	-0.99579	-0.0959313	-0.99579	1.14315	1.15174	1.68627	-0.99579	-0.99579	-0.99579	0.591446	0.0510649	0.45121
ENSG00000189067	LITAF	B	-0.911855	-1.03242	-0.83876	1.38914	1.34203	1.32407	-0.778298	-0.974889	-0.864017	0.400303	0.417419	0.527279
ENSG00000041982	TNC	B	-0.843888	-0.896034	-0.62402	1.77584	1.41393	1.5538	-0.399902	-0.73669	-0.876161	-0.214879	-0.0913406	-0.0606503
ENSG00000250508		B	0.460933	0.28662	0.560803	1.23913	1.59102	1.13413	-0.944157	-0.646653	-0.894775	-1.00044	-1.29999	-0.486616
ENSG00000121380	BCL2L14	B	-0.771167	-0.771167	0.154133	1.96666	0.95279	1.61892	-0.771167	-0.771167	-0.771167	-0.771167	-0.101501	0.036001
ENSG00000137285	TUBB2B	B	-1.10242	-0.539278	-1.05171	1.71212	1.39282	1.26136	-0.655214	-0.632717	-0.921418	0.359534	0.314148	-0.137225
ENSG00000197971	MBP	B	-0.843898	-0.358704	-0.270315	1.26132	1.72469	1.85646	-0.641614	-0.908112	-0.487598	-0.446205	-0.377971	-0.508053
ENSG00000145936	KCNMB1	B	-0.667734	-0.538608	0.0273485	1.83166	1.26117	1.44771	-0.748459	-1.26367	-0.982998	-0.213914	-0.219704	0.067195
ENSG00000166888	STAT6	B	-0.703946	-0.16674	-0.577395	1.82528	1.36203	1.28669	-1.22706	-0.709923	-1.12907	-0.0886085	0.0774339	0.0513041
ENSG00000198604	BAZ1A	B	-0.812638	-1.22747	-0.954915	0.842611	1.00838	1.20007	-0.680981	-1.30385	-0.630949	0.913858	0.78668	0.8592
ENSG00000161940	BCL6B	B	-0.709883	-0.136539	-0.546532	1.37466	1.29474	1.25733	-1.34144	-1.02116	-1.31731	0.301729	0.480139	0.364261
ENSG00000189120	SP6	B	-1.50314	-0.87041	-0.170398	0.998201	1.64821	1.22506	-1.22629	-0.278462	-0.741628	-0.150764	0.618609	0.451
ENSG00000164116	GUCY1A3	B	0.821287	1.00978	0.855418	0.724161	0.883648	1.19315	-0.867515	-1.63565	-0.750404	-0.425786	-0.765577	-1.0425
ENSG00000198742	SMURF1	B	-1.27487	-1.15704	-1.34749	1.25051	1.15609	1.13239	-0.517632	-0.517278	-0.572108	0.458992	0.68343	0.704999
ENSG00000165731	RET	B	-0.46585	-0.467234	-0.646117	1.24853	1.45357	2.05442	-1.11631	-0.0913059	-0.441088	-0.44562	-0.439454	-0.643535
ENSG00000138944	KIAA1644	B	-1.22811	-0.3704	-1.18305	1.34553	0.913057	1.15886	-0.863865	-0.852046	-0.999363	0.501116	0.777537	0.800734
ENSG00000158315	RHBDL2	B	-0.606535	-0.238284	-1.05312	1.05433	1.42991	1.40677	-0.864693	-1.52344	-0.848044	0.433121	0.287441	0.522548
ENSG00000178719	GRINA	B	-1.42608	-0.746237	-1.11798	1.62176	0.860067	0.911185	-0.970199	-0.219946	-0.821223	0.407018	0.784737	0.716897
ENSG00000164211	STARD4	B	-0.34792	-0.651675	-0.324729	0.449523	0.944194	2.06741	-0.826489	-1.66994	-0.937956	0.328386	0.323374	0.645826
ENSG00000034152	MAP2K3	B	-1.45736	-0.65607	-1.4363	1.14594	0.60898	0.631453	-0.784714	-0.297333	-0.757062	0.90416	1.09217	1.00613
ENSG00000256262	USP30-AS1	B	-0.540601	-0.351232	-1.00394	1.77878	0.748281	1.58816	-1.00394	-1.00394	-1.00394	0.056534	0.495663	0.24018
ENSG00000197576	HOXA4	B	-0.248606	-0.125129	-0.282583	2.00464	1.12705	1.48654	-0.528712	-0.220946	-0.599138	-0.375295	-1.19626	-1.04157
ENSG00000283563		B	-0.615626	-0.414589	-0.138902	1.66935	1.12395	-0.430214	-1.53797	-0.805501	-0.858568	0.323862	0.16378	1.52043
ENSG00000100911	PSME2	B	-0.964418	-0.756602	-1.12643	1.333	0.997258	1.02696	-1.12779	-0.718158	-0.934962	0.840202	0.641393	0.789551
ENSG00000175745	NR2F1	B	-0.364539	-0.207485	-0.272535	1.58038	1.51719	1.75091	-0.329634	-0.650046	-0.558794	-0.913433	-0.81086	-0.741155
ENSG00000204261	PSMB8-AS1	B	-0.816421	-0.339386	-0.106208	1.50829	0.961513	1.5836	-1.4737	-0.691931	-1.30091	0.226409	0.273692	0.175055
ENSG00000283001		B	-0.862965	-0.660606	-0.734264	0.858877	0.731455	1.27081	-0.975927	-1.05409	-1.30688	1.09447	0.620319	1.0188
ENSG00000113916	BCL6	B	-1.76753	-1.34697	-1.09024	1.0562	0.693642	0.771545	-0.452253	0.0383683	-0.481112	0.757621	0.833084	0.98764
ENSG00000157368	IL34	B	-0.493094	-0.602909	-0.857283	1.75858	1.03488	0.588468	-1.05713	-0.628367	-1.52992	0.980712	0.469648	0.336416
ENSG00000160190	SLC37A1	B	-1.05796	-0.480163	-1.04959	1.77974	1.33485	1.12888	-1.28351	-0.327131	-0.664331	0.220184	0.176596	0.222436
ENSG00000284755	NA	B	-0.344981	-0.344981	-0.344981	3.11402	-0.344981	-0.344981	-0.344981	-0.344981	-0.344981	0.335794	-0.344981	-0.344981
ENSG00000073849	ST6GAL1	B	-0.174169	0.048684	0.0421876	1.6965	1.49339	1.35134	-1.0374	-1.06931	-1.13008	-0.492569	-0.478966	-0.249616
ENSG00000278884		B	-0.125806	-0.789854	-0.11226	1.71418	1.48727	1.58769	-0.789854	-0.789854	-0.301493	-0.789854	-0.300307	-0.789854
ENSG00000255757		B	-0.418517	-0.0302636	-0.652921	0.263142	-0.131152	1.65417	-0.666007	-1.88167	-0.818155	0.302987	1.16579	1.2126
ENSG00000143384	MCL1	B	-0.96223	-0.867022	-0.904762	0.858516	0.932318	1.58404	-0.727203	-1.18308	-0.924141	0.752026	0.695972	0.745574
ENSG00000073282	TP63	B	-0.385113	-0.85667	-0.85667	2.18559	0.926625	1.17418	-0.85667	-0.85667	-0.85667	-0.0175689	-0.00988407	0.409514
ENSG00000261884		B	-1.10797	-0.469109	-1.0224	0.633027	0.919023	1.3089	-0.877118	-1.34716	-0.705402	0.767422	0.761647	1.13915
ENSG00000143507	DUSP10	B	-2.0523	0.333765	-0.636904	0.481373	0.31339	0.259648	-0.749672	-0.939691	-0.531381	1.24372	1.09067	1.18738
ENSG00000196387	ZNF140	B	-0.873245	-1.37402	-1.20698	0.367424	0.770265	0.554376	-0.582418	-1.04073	-0.214368	1.41406	1.1116	1.07404
ENSG00000155158	TTC39B	B	-0.494567	-1.86634	-0.743476	1.04595	1.04581	1.62391	-0.388583	-0.898448	-0.570017	0.216572	0.382374	0.646814
ENSG00000162777	DENND2D	B	-0.789735	-0.719378	-0.687026	1.85524	1.11807	1.51493	-0.772643	-1.0159	-0.81837	0.317615	-0.0105948	0.00779595
ENSG00000257390		B	-1.03789	-0.0964255	-0.354767	0.721742	1.52583	-0.52702	-1.03789	0.348773	1.48845	-1.03789	1.045	-1.03789
ENSG00000173559	NABP1	B	-0.370964	-0.989964	-0.651061	0.664714	1.30322	1.62209	-0.758142	-1.63329	-0.769424	0.479545	0.467755	0.635514
ENSG00000169621	APLF	B	-0.478836	-0.980285	-0.849629	1.02912	1.24019	1.36442	-0.590975	-1.63827	-0.754885	0.292583	0.741204	0.625361
ENSG00000274307		B	-0.299514	-1.11902	-1.11902	0.899912	1.13061	1.65337	-1.11902	-1.11902	-0.4232	0.475666	0.260465	0.778779
ENSG00000197951	ZNF71	B	-1.31305	-1.05278	-0.82932	1.53678	1.13099	0.811494	-0.574445	-0.41716	-1.20236	0.540073	0.663401	0.70638
ENSG00000196739	COL27A1	B	-1.08529	-0.487805	-0.849781	1.3464	1.42613	1.56516	-1.10964	-0.561325	-0.927306	0.190182	0.274944	0.218332
ENSG00000164951	PDP1	B	-0.211444	-0.363531	-0.454997	1.24861	1.30695	2.02583	-0.873449	-1.16178	-1.00576	-0.220575	-0.267644	-0.0222023
ENSG00000107175	CREB3	B	-1.23762	-0.823716	-1.13292	1.13881	0.79733	0.800697	-0.904324	-0.607267	-0.949609	1.02413	0.967557	0.926933
ENSG00000198382	UVRAG	B	-0.596658	-0.602056	-0.700835	1.22808	1.42194	1.10206	-1.22721	-1.24131	-1.03859	0.617448	0.541798	0.495337
ENSG00000137094	DNAJB5	B	-0.212601	0.685125	0.23171	1.79682	1.36766	1.03817	-0.91696	-0.485281	-1.15462	-0.807666	-0.728467	-0.813894
ENSG00000140511	HAPLN3	B	-1.00287	-0.157078	-0.809791	1.63068	0.973357	1.27392	-1.13392	-0.674454	-1.33335	0.251483	0.389823	0.592206
ENSG00000130940	CASZ1	B	-0.711279	-1.85654	-1.00454	1.51165	0.803497	0.916034	-0.63549	-0.291531	-0.694749	0.616994	0.600729	0.745224
ENSG00000196876	SCN8A	B	0.64849	0.619802	0.600628	0.871653	1.47225	1.29479	-0.827424	-0.946974	-0.613562	-1.01839	-0.931996	-1.16927
ENSG00000106560	GIMAP2	B	0.690952	0.312353	0.106292	1.30098	1.11374	1.68022	-1.09417	-0.926358	-0.795066	-0.620419	-0.987581	-0.780947
ENSG00000175155	YPEL2	B	-1.13239	-1.42759	-1.15636	1.27853	1.26948	1.25829	-0.499199	-0.691408	-0.310935	0.359983	0.468543	0.583051
ENSG00000256966		B	-0.273124	-1.47147	-0.0752211	0.319548	1.64889	0.372696	0.777421	-2.14902	0.530076	0.185812	0.418931	-0.284541
ENSG00000085449	WDFY1	B	-0.540826	-0.875512	-0.609655	0.870106	1.18492	1.53621	-0.839095	-1.39803	-1.13668	0.631695	0.533242	0.643628
ENSG00000135124	P2RX4	B	-0.751208	-0.410869	-0.749236	1.72082	1.34876	1.62331	-0.907062	-0.618408	-1.01493	-0.185138	0.0690838	-0.12513
ENSG00000189077	TMEM120A	B	-1.2117	-0.533396	-0.833237	1.75502	1.44323	1.11119	-0.80946	-0.799982	-0.813141	0.0722335	0.340357	0.27889
ENSG00000162407	PLPP3	B	-0.213418	-0.253025	-0.0585356	1.73537	1.38989	1.58745	-0.516196	-0.729519	-0.151746	-0.965911	-0.961353	-0.863019
ENSG00000158683	PKD1L1	B	0.0845851	0.246564	0.152188	1.68686	1.40307	1.23974	-1.30668	-1.01164	-0.855352	-0.403525	-0.908507	-0.327311
ENSG00000137177	KIF13A	B	-0.694885	-0.810647	-0.741844	1.44573	1.41427	1.26706	-1.11195	-0.982874	-0.970541	0.419538	0.382114	0.384036
ENSG00000172123	SLFN12	B	-0.324486	-0.870791	-0.173666	0.995646	1.31644	1.61826	-1.21656	-1.34366	-1.0488	0.357307	0.268293	0.422026
ENSG00000122068	FYTTD1	B	-0.869255	-1.26847	-0.838118	0.964472	1.19515	1.60115	-0.605939	-1.10382	-0.711861	0.453274	0.512219	0.671194
ENSG00000229644	NAMPTP1	B	0.580914	-0.703469	0.0462795	0.571945	1.65605	1.47044	-0.737929	-1.6154	-1.32364	0.129305	-0.101073	0.026568
ENSG00000232124		B	-0.169625	-1.34545	-0.492695	1.27689	1.31433	1.59357	-0.653316	-0.803273	-1.34545	0.207918	0.144045	0.273054
ENSG00000171671	SHANK2-AS3	B	-0.787759	-0.589806	-1.2721	0.525063	1.21453	1.31129	-0.781693	-1.2721	-0.769251	1.03327	0.906832	0.481728
ENSG00000243753	HLA-L	B	0.0754659	-0.952199	-1.75992	0.12177	1.39208	1.23301	-1.00664	-0.621682	-0.619504	0.405475	1.05192	0.680238
ENSG00000151748	SAV1	B	-0.731127	-1.42692	-1.03027	1.04879	1.29243	1.26511	-0.790045	-0.964735	-0.522941	0.696698	0.522219	0.640788
ENSG00000234127	TRIM26	B	-1.25352	-0.739717	-1.05748	1.438	0.781361	1.31181	-0.883927	-0.56171	-0.975183	0.446466	0.769102	0.7248
ENSG00000069020	MAST4	B	0.0018638	-0.0848928	0.104899	1.54847	1.53092	1.57589	-0.726931	-0.783266	-0.641314	-1.06891	-0.73585	-0.720873
ENSG00000261052	SULT1A3	B	-0.826236	-0.46804	-1.54669	2.15806	0.427265	-0.76059	1.45381	-0.02272	-0.0994209	-0.230732	0.188908	-0.27361
ENSG00000185015	CA13	B	-0.776474	-1.18882	-0.827816	1.31967	1.41924	1.62771	-0.849846	-0.680691	-0.722729	0.272008	0.0849554	0.322797
ENSG00000025708	TYMP	B	-0.901364	-0.985215	-1.24646	1.60997	1.13291	1.30846	-0.952002	-0.712604	-0.354168	0.292878	0.154529	0.65306
ENSG00000093167	LRRFIP2	B	-0.989666	-1.38663	-1.26416	0.902421	0.974066	1.00683	-0.576521	-0.897203	-0.425546	1.05896	0.739142	0.858313
ENSG00000140416	TPM1	B	-0.382122	-0.668418	-0.409805	1.63469	1.55623	1.3909	-1.0303	-1.14853	-0.891563	0.131729	-0.113969	-0.0688352
ENSG00000144810	COL8A1	B	0.833914	0.738465	0.71018	1.2033	0.864858	1.30198	-1.01827	-0.806837	-0.922103	-0.904329	-0.947732	-1.05343
ENSG00000213648	SULT1A4	B	-0.536843	-0.742369	-0.345159	1.18588	1.31245	1.23181	-2.15774	-0.217661	-0.434882	0.583651	-0.218028	0.338879
ENSG00000227908		B	-0.620126	-0.903008	-0.600499	0.288354	1.46439	0.964601	-0.494265	-1.58917	-1.08347	0.820267	1.12995	0.622979
ENSG00000111911	HINT3	B	-0.596263	-0.671113	-0.850353	0.57828	0.815595	2.22061	-0.902218	-1.08624	-0.861822	0.614516	0.0929815	0.646027
ENSG00000067082	KLF6	B	-0.658881	-1.10416	-0.631866	1.48255	1.66157	1.67387	-0.449011	-0.764922	-0.421573	-0.341914	-0.278427	-0.167235
ENSG00000166444	ST5	B	0.271006	0.0300778	0.164308	1.35651	1.42667	1.4568	-1.33191	-1.07335	-1.13511	-0.750811	-0.342831	-0.0713532
ENSG00000137462	TLR2	B	-1.61559	0.00937092	-0.629344	1.48281	1.24947	1.28908	-0.808902	-0.778356	-0.978183	0.313463	0.505286	-0.0391053
ENSG00000179627	ZBTB42	B	-0.556261	0.190416	0.301399	1.52926	1.27183	1.74551	-0.894085	-0.837578	-0.884681	-0.414634	-0.564243	-0.886923
ENSG00000117586	TNFSF4	B	-0.111601	-0.77864	-0.522758	1.09847	1.43949	1.52124	-0.877043	-1.39127	-1.19837	0.588152	0.140929	0.0913954
ENSG00000171056	SOX7	B	-0.620696	-0.576574	-0.426451	1.82783	1.49261	1.45671	-0.99289	-0.694202	-0.917035	-0.174064	-0.19655	-0.178696
ENSG00000166889	PATL1	B	-1.06794	-1.02601	-0.769723	1.51359	1.19659	1.32537	-0.797564	-0.968325	-0.733514	0.305919	0.573013	0.448596
ENSG00000100592	DAAM1	B	-0.61555	-1.34602	-0.663315	1.03997	1.54416	1.65199	-0.672521	-1.11837	-0.514033	0.276248	0.0610715	0.356371
ENSG00000101017	CD40	B	-0.737728	-0.46768	-0.621587	1.71011	1.09721	1.30283	-1.34737	-0.688822	-1.18379	0.170374	0.309209	0.457248
ENSG00000273136	NBPF26	B	-1.19014	-1.43551	-1.01876	0.488715	1.45386	0.712324	-0.259886	-0.987052	-0.428708	0.780412	0.857794	1.02695
ENSG00000160179	ABCG1	B	-0.787039	-0.0244739	-0.364904	1.55594	1.46336	1.75942	-0.836087	-0.638534	-0.858468	-0.632723	-0.584927	-0.0515667
ENSG00000164949	GEM	B	-0.618602	-1.61542	-0.712613	0.741254	-0.00474772	0.662572	-1.29349	-0.264797	-0.534759	1.18305	1.05145	1.4061
ENSG00000185722	ANKFY1	B	-0.624238	-0.948606	-0.437134	1.18342	1.23681	1.66603	-1.1849	-1.03199	-0.950535	0.192097	0.450318	0.448724
ENSG00000185245	GP1BA	B	-0.673869	-0.673869	-0.673869	2.09074	1.44814	1.13117	-0.673869	-0.673869	-0.673869	-0.673869	0.213726	-0.166696
ENSG00000168884	TNIP2	B	-1.17257	-0.802384	-1.26025	1.67613	1.12325	1.14399	-0.887408	-0.225098	-0.796287	0.442482	0.549096	0.209053
ENSG00000155011	DKK2	B	0.0140398	-0.83972	-0.83972	1.79355	0.960915	1.79873	-0.83972	-0.285871	-0.83972	0.040497	-0.83972	-0.123256
ENSG00000249816	LINC00964	B	-0.327379	-0.19907	-0.310022	1.25865	1.53636	1.70763	-1.18135	-1.18135	-0.667657	-0.671118	0.340583	-0.305271
ENSG00000127561	SYNGR3	B	-1.55672	-1.0692	-0.930656	1.06983	0.789509	0.542737	-0.418798	-0.176568	-1.16512	0.763641	1.2232	0.928141
ENSG00000113615	SEC24A	B	-1.13957	-1.56017	-1.163	0.509968	0.466873	0.945541	-0.353004	-0.768251	-0.284891	1.11046	1.03581	1.20024
ENSG00000166073	GPR176	B	-0.635926	-0.579786	-0.74834	1.26778	1.21821	1.27514	-1.17554	-1.1215	-1.17889	0.50008	0.652251	0.526522
ENSG00000143390	RFX5	B	-0.511572	-0.408663	-0.522838	1.67084	1.40584	1.52284	-1.14831	-0.713409	-1.16925	0.0401082	-0.102466	-0.0631203
ENSG00000134668	SPOCD1	B	-0.39372	0.133745	-0.233573	1.7687	1.43357	1.39961	-1.24736	-0.139923	-0.991116	-0.597568	-0.373547	-0.75882
ENSG00000258602	LINC01629	B	-0.472339	-0.0318964	0.0761294	1.4842	1.70704	1.32482	-1.57517	-0.470281	-0.685429	-0.438407	-0.222918	-0.695751
ENSG00000137821	LRRC49	B	-0.60504	-1.64864	-0.742158	0.718851	1.12298	0.868619	-0.756047	-0.891973	-0.882039	1.03915	0.765443	1.01086
ENSG00000153094	BCL2L11	B	-1.00141	-1.5807	-1.20023	0.428336	0.833774	0.641942	-0.467016	-0.700051	-0.376256	1.0775	1.23947	1.10464
ENSG00000137200	CMTR1	B	-0.283997	0.175122	-0.344562	1.33617	1.42306	1.63197	-1.42506	-0.906598	-1.11217	-0.400732	0.0976315	-0.190838
ENSG00000122420	PTGFR	B	-0.899116	-0.901209	-0.234033	0.980607	1.12404	1.56801	-1.17812	-1.10311	-0.997769	0.747078	0.242887	0.650737
ENSG00000251503	CENPS-CORT	B	-0.76248	-1.87284	0.436118	-0.092877	0.443346	1.56833	1.26607	-0.907347	0.9896	-0.523534	-0.610026	0.0656422
ENSG00000170703	TTLL6	B	-1.03915	-1.03915	-1.03915	1.08731	1.22257	1.75864	-0.165263	-1.03915	-0.30627	-0.149249	0.862524	-0.153651
ENSG00000170667	RASA4B	B	0.407631	-0.733855	-0.193358	0.912304	1.27437	1.15079	-2.41987	-0.274968	-0.623532	0.0101533	0.109517	0.380811
ENSG00000170340	B3GNT2	B	-0.799005	-0.941603	-0.644769	0.964391	1.07123	2.0127	-0.513942	-1.07523	-1.06978	0.473435	0.209439	0.313131
ENSG00000137198	GMPR	B	-0.156112	0.177638	0.0138239	1.51405	1.28056	1.78358	-1.10737	-0.479987	-0.986302	-0.776787	-0.630065	-0.633032
ENSG00000141497	ZMYND15	B	-0.488127	-0.358166	-0.335866	1.61703	1.64184	1.49224	-0.636778	-0.56131	-1.35309	-0.0988808	-0.453156	-0.465734
ENSG00000151702	FLI1	B	0.520446	0.456093	0.671373	1.38264	1.35684	1.11294	-0.938255	-0.980345	-1.01733	-0.814175	-0.93887	-0.811364
ENSG00000267216		B	1.21094	-2.78544	0.220031	-0.0694203	0.561392	0.29571	-0.692742	-0.109669	-0.155967	0.413878	0.471606	0.639678
ENSG00000161921	CXCL16	B	-1.26876	-1.03384	-1.35141	1.54568	0.724557	1.07497	-0.708556	-0.141053	-0.673025	0.156709	0.728779	0.945958
ENSG00000005102	MEOX1	B	-0.98638	0.0122613	-0.98638	1.78292	1.39689	1.29569	-0.98638	0.132645	-0.98638	-0.467651	-0.247436	0.0401915
ENSG00000206503	HLA-A	B	-1.1376	-0.820485	-1.08831	1.62899	0.822351	1.01118	-1.02479	-0.445003	-0.946244	0.636302	0.587727	0.775885
ENSG00000224712	NPIPA3	B	-1.15286	-0.444073	-1.15286	1.10789	0.353975	0.264019	1.3825	-1.15286	-1.15286	0.926435	-0.111537	1.13224
ENSG00000230516		B	-0.882342	-0.532469	-0.697809	0.310159	-0.0386192	2.00178	-0.785178	-1.25265	-0.669682	0.417479	1.43262	0.696708
ENSG00000142166	IFNAR1	B	-0.83635	-1.2443	-0.723297	0.0406068	0.881798	1.18685	-0.414499	-1.30755	-0.818597	1.07651	1.06353	1.09531
ENSG00000154640	BTG3	B	-1.13411	-1.3353	-0.984476	0.880731	0.963018	1.21241	-0.507268	-1.06418	-0.523281	1.0196	0.717839	0.755014
ENSG00000116711	PLA2G4A	B	0.45527	0.118436	0.467389	1.02714	1.47742	1.57517	-0.652466	-1.22578	-1.08279	-0.993936	-0.774073	-0.391783
ENSG00000125826	RBCK1	B	-0.778115	-0.482897	-0.837507	1.85475	1.13617	1.31096	-1.24227	-0.5051	-1.02732	0.0401226	0.349038	0.182177
ENSG00000256594		B	-0.0411298	-0.42711	0.14907	0.870839	1.51832	1.42923	0.191961	-0.548333	-2.08122	-0.837665	0.269839	-0.493797
ENSG00000169554	ZEB2	B	-0.151436	-0.523388	-0.079448	1.18207	1.34631	1.47423	-1.25165	-1.62727	-0.98213	0.269602	0.133726	0.20939
ENSG00000113645	WWC1	B	-1.20646	-0.681342	-0.847787	1.43797	1.54601	1.07962	-1.01525	-0.772415	-0.609668	0.390567	0.76132	-0.0825616
ENSG00000256646		B	-2.29231	0.423138	-1.49324	0.271734	1.10057	0.908963	0.158485	0.866683	-0.275981	-0.353308	0.261548	0.423714
ENSG00000110047	EHD1	B	-1.28392	-0.616075	-1.0057	1.50316	1.05757	1.14555	-1.07491	-0.497793	-0.91092	0.323731	0.745473	0.613839
ENSG00000243811	APOBEC3D	B	0.0023744	-0.302924	-0.28213	1.61511	1.18704	1.69896	-0.817152	-1.29732	-1.13787	0.0162414	-0.492786	-0.189542
ENSG00000141424	SLC39A6	B	-1.0835	-1.85192	-1.01277	0.626114	0.699801	0.884603	-0.194557	-0.818168	-0.202147	0.988503	0.820045	1.144
ENSG00000164307	ERAP1	B	-0.663576	-0.759123	-0.774005	1.29424	1.42617	1.37721	-1.04773	-1.17265	-0.896098	0.44396	0.322651	0.448947
ENSG00000107105	ELAVL2	B	-0.105383	-1.44204	0.463066	0.791295	1.82937	1.69424	-0.41381	-0.635479	-0.693914	-0.395035	-0.692104	-0.400195
ENSG00000283537		B	0.662279	-0.765098	-0.765098	0.886049	-0.765098	1.55231	-0.765098	-0.765098	1.73018	-0.765098	0.524869	-0.765098
ENSG00000120370	GORAB	B	-0.888096	-1.43959	-0.822493	0.434038	0.463839	1.00012	-0.405994	-1.09738	-0.755015	1.25735	1.13057	1.12265
ENSG00000272886	DCP1A	B	-1.27685	-1.18124	-1.10555	1.04149	0.926505	1.28694	-0.588486	-0.720661	-0.681807	0.576986	0.80894	0.913735
ENSG00000178038	ALS2CL	B	-0.651041	-0.614904	-0.865007	1.25469	1.43816	1.83121	-1.21082	-0.838757	-0.480493	-0.103822	0.0376856	0.203086
ENSG00000223960		B	0.368001	-0.297536	0.473494	0.744829	1.42038	1.91968	-0.752461	-1.40965	-0.385461	-0.959586	-0.414865	-0.706829
ENSG00000249624		B	-0.342403	-1.87917	-1.76431	0.707794	1.23332	1.39168	-0.273081	0.10335	0.290606	0.0789832	0.20204	0.251197
ENSG00000283228		B	-0.427086	-0.427086	-0.427086	-0.427086	-0.427086	1.96835	-0.427086	-0.427086	-0.427086	2.30252	-0.427086	-0.427086
ENSG00000065320	NTN1	B	-1.0323	-1.33173	-0.780932	1.15637	1.28077	1.18368	-0.790705	-0.183774	-1.13442	0.0726072	0.73734	0.82309
ENSG00000184898	RBM43	B	0.38647	-0.514623	0.319165	0.29672	1.32126	2.13741	-0.946074	-1.31077	-1.07574	-0.298824	-0.451026	0.136033
ENSG00000268916	CSAG3	B	-0.917048	-0.917048	-0.917048	1.67943	1.41592	1.24219	-0.917048	-0.339464	-0.917048	-0.166153	0.385663	0.36765
ENSG00000139793	MBNL2	B	-0.788499	-1.09061	-0.798229	1.09592	1.12607	1.46872	-0.642991	-1.28966	-0.878231	0.612137	0.582091	0.603292
ENSG00000282851	BISPR	B	0.34641	0.510985	0.361572	1.14916	1.09767	1.49437	-1.72487	-0.724228	-1.32014	-0.469678	-0.417259	-0.303992
ENSG00000126709	IFI6	B	-0.645248	-0.720565	-0.803553	1.83152	1.14756	1.18278	-1.30145	-0.314187	-1.15258	0.307876	0.126085	0.341757
ENSG00000182957	SPATA13	B	-0.270948	-0.237347	-0.101394	1.17697	1.5732	1.88407	-1.07452	-0.953168	-0.92688	-0.517479	-0.0445385	-0.507971
ENSG00000146006	LRRTM2	B	-1.01986	-1.02142	-0.5776	1.23489	0.808928	1.78211	-1.01073	-0.750925	-0.823122	-0.0111339	0.685369	0.703491
ENSG00000106829	TLE4	B	-1.11739	-0.862885	-0.934081	1.26778	1.2408	1.21352	-0.786568	-0.818389	-1.04323	0.637054	0.537719	0.665673
ENSG00000167987	VPS37C	B	-1.38287	-0.519474	-1.03371	1.40788	1.15012	1.01765	-0.942909	-0.674695	-0.918314	0.737341	0.525347	0.633639
ENSG00000013297	CLDN11	B	0.096888	0.364963	0.24623	1.54223	1.0584	1.5608	-1.31188	-0.941127	-1.27659	-0.478908	-0.543511	-0.317486
ENSG00000159216	RUNX1	B	-1.16822	-1.55851	-1.22093	1.14881	1.28572	1.41561	-0.234983	-0.421317	-0.319814	0.279516	0.469187	0.324929
ENSG00000206418	RAB12	B	-0.85715	-1.47188	-0.90924	0.69059	1.06613	1.24464	-0.502645	-1.07127	-0.717772	0.871012	0.653428	1.00416
ENSG00000135535	CD164	B	-0.631839	-0.729568	-0.58401	0.117258	0.411975	2.03156	-0.556752	-1.34271	-1.12838	0.782555	0.60288	1.02704
ENSG00000140280	LYSMD2	B	-0.185119	-1.02896	0.172632	1.26421	1.42001	1.90077	-0.419909	-0.432975	-0.820688	-0.574444	-1.11846	-0.177063
ENSG00000102452	NALCN	B	-0.129665	-0.640724	-0.834482	1.42033	1.35855	1.62628	-0.930779	-1.33741	-0.795736	-0.0107739	-0.00864416	0.283054
ENSG00000254838	GVINP1	B	-0.51782	-0.394391	-1.18163	1.27309	1.52181	1.28199	-0.849614	-0.414422	-1.51932	-0.0839486	0.443041	0.441221
ENSG00000105974	CAV1	B	-0.0936454	-0.278726	-0.133955	1.19506	1.28164	1.68521	-1.1454	-1.4307	-1.26708	0.0584541	-0.00182884	0.130976
ENSG00000175426	PCSK1	B	-0.161744	-0.968338	-0.571844	1.08253	1.65289	1.71164	-1.30683	-0.514983	-0.93785	0.127195	-0.0416012	-0.0710533
ENSG00000277125		B	-0.765186	-0.765186	0.896199	0.223228	1.54193	1.48805	-0.765186	-0.765186	-0.765186	1.2069	-0.765186	-0.765186
ENSG00000170075	GPR37L1	B	-0.918507	-0.918507	-0.918507	1.09973	1.5622	0.555939	-0.918507	-0.918507	-0.918507	0.391855	0.855643	1.04567
ENSG00000119669	IRF2BPL	B	-0.14638	0.784206	0.0250997	1.4398	1.23717	1.46807	-0.761131	-0.194822	-0.513666	-1.18205	-1.09971	-1.0566
ENSG00000114450	GNB4	B	-0.404438	-0.814289	-0.611019	0.430824	0.911048	2.18776	-0.657157	-1.36768	-1.00574	0.26591	0.379715	0.685064
ENSG00000282057		B	0.342233	0.614485	-0.211139	1.09846	1.48486	1.55305	-1.17768	-1.05505	-1.14822	-0.314294	-0.504125	-0.682586
ENSG00000161091	MFSD12	B	-0.648952	-0.0699051	-0.927785	1.66402	1.27583	1.36878	-1.2132	-0.43614	-1.22153	-0.271309	0.463496	0.0166942
ENSG00000267712	LINC01539	B	-0.717636	0.0220099	-0.717636	1.76006	1.40742	1.48008	-0.717636	-0.717636	-0.717636	-0.717636	-0.717636	0.353889
ENSG00000155363	MOV10	B	-0.779878	-0.278382	-0.745525	1.59642	1.1719	1.42314	-1.31671	-0.576415	-1.23003	0.081039	0.251079	0.40335
ENSG00000077238	IL4R	B	-0.63239	0.0765862	-0.651842	1.97954	1.35334	1.35354	-0.989407	-0.482837	-1.0083	-0.418077	-0.202584	-0.377573
ENSG00000125148	MT2A	B	-1.23553	-0.642788	-0.875952	1.83907	1.03645	1.26297	-1.0789	-0.495758	-0.729037	0.258424	0.416858	0.244194
ENSG00000230438	SERPINB9P1	B	0.607852	0.00396638	0.798384	1.39867	1.13886	1.21687	-0.642569	-0.5336	-0.485694	-1.564	-0.975618	-0.963121
ENSG00000171320	ESCO2	B	-0.180767	-1.02307	-0.426152	0.400017	1.07603	1.2895	-0.840944	-1.71819	-1.02705	0.968204	0.678049	0.804364
ENSG00000075651	PLD1	B	0.72198	0.376756	0.453034	0.993653	1.51272	1.34726	-0.699457	-1.20662	-0.722307	-0.890603	-0.916608	-0.969815
ENSG00000078269	SYNJ2	B	-0.60643	-0.710453	-0.745232	1.52742	1.5847	1.58223	-0.825506	-0.879227	-0.863238	-0.127121	0.0887311	-0.0258765
ENSG00000181826	RELL1	B	-1.39739	-0.924481	-0.965389	1.28203	1.09186	1.48326	-0.757936	-0.975477	-0.20031	0.324666	0.601322	0.437852
ENSG00000116863	ADPRHL2	B	-0.978855	-0.507575	-1.30203	1.47088	0.916712	1.36905	-0.892269	-0.486433	-1.1505	0.353155	0.594223	0.613649
ENSG00000280330		B	-0.408669	-1.26729	-0.462562	2.03402	1.17681	0.979623	-0.547521	-1.3104	-0.53447	-0.0400269	-0.0878464	0.468326
ENSG00000101236	RNF24	B	-1.74008	-0.995206	-1.11701	0.966771	0.842884	0.913664	-0.598918	-0.345483	-0.60127	0.823797	1.03276	0.818092
ENSG00000108854	SMURF2	B	0.159636	-0.183431	0.140759	1.4571	1.58884	1.5458	-0.714679	-1.15539	-0.662431	-0.823065	-0.733946	-0.619195
ENSG00000170145	SIK2	B	-1.16373	-1.15585	-0.939875	1.3987	1.41118	1.16423	-0.733891	-0.611874	-0.741624	0.319771	0.484456	0.568509
ENSG00000134250	NOTCH2	B	-1.09167	-1.1851	-1.02997	0.982989	1.07315	1.04965	-0.756517	-0.750817	-0.853462	0.656416	1.03281	0.872518
ENSG00000105835	NAMPT	B	-0.0850712	-0.675378	-0.165673	0.789808	1.31984	1.77566	-1.07848	-1.66317	-0.909746	0.206448	0.0519233	0.433842
ENSG00000183137	CEP57L1	B	-0.131355	-0.608984	0.510604	1.10467	1.34549	1.9465	-0.897806	-1.2006	-0.852466	-0.333744	-0.60977	-0.272531
ENSG00000100226	GTPBP1	B	-1.20271	-0.476472	-1.10011	1.54993	0.977581	1.45103	-1.0029	-0.33931	-0.947241	-0.0278077	0.625556	0.492452
ENSG00000146278	PNRC1	B	-0.764413	-1.13118	-0.815998	0.433321	0.783153	0.913836	-0.644425	-1.32046	-0.875412	1.16268	1.07605	1.18284
ENSG00000144642	RBMS3	B	0.144237	-0.213793	0.0307643	1.39945	1.25197	1.85191	-0.989719	-1.25977	-0.920843	-0.467644	-0.44714	-0.379414
ENSG00000241697	TMEFF1	B	1.26164	-0.772984	1.31863	0.00609458	0.586254	0.832194	-0.224972	-2.3001	0.0471048	-0.288102	-0.733342	0.267581
ENSG00000275496		B	-0.587973	0.531588	0.29969	2.15337	-1.11927	0.96859	-1.11927	-0.279868	-0.567671	-1.11927	0.107794	0.732276
ENSG00000283907		B	1.4147	-0.990898	-1.37916	-0.345114	1.646	0.847075	-1.51624	0.221403	-0.123214	-0.180067	-0.01042	0.41593
ENSG00000230795	HLA-K	B	-0.43588	-1.35355	-0.810972	2.0389	0.502957	1.05857	0.238807	-0.758241	-1.35355	0.0811006	0.448048	0.343807
ENSG00000138835	RGS3	B	-0.217052	0.189452	-0.183406	1.91915	1.36644	1.3139	-0.713371	-0.202919	-0.717943	-0.978861	-0.828397	-0.946996
ENSG00000103381	CPPED1	B	-0.180903	-0.196633	-0.255049	1.74241	1.50879	1.5087	-0.839133	-1.08706	-0.899486	-0.389361	-0.534498	-0.377774
ENSG00000118260	CREB1	B	-0.898707	-1.73627	-0.961257	-0.176141	0.537407	0.984418	-0.135626	-0.852535	-0.271467	1.09732	1.08235	1.33051
ENSG00000285446	NA	B	-0.637059	-0.637059	1.54396	-0.637059	1.52026	1.72083	-0.637059	-0.637059	-0.637059	0.311423	-0.637059	-0.637059
ENSG00000285444	NA	B	-0.775082	0.500885	-0.764164	-1.30837	1.10343	1.11101	0.857622	0.630297	-1.30837	-1.30837	0.787038	0.474087
ENSG00000159842	ABR	B	-0.178247	0.216858	0.142409	1.77144	1.34518	1.37985	-1.06418	-0.640869	-1.17686	-0.770923	-0.543535	-0.481121
ENSG00000132207	SLX1A	B	-1.023	-0.176982	-1.80438	0.728011	-0.474604	1.51926	0.263096	-0.921409	-0.0430645	0.872879	1.35442	-0.294224
ENSG00000091527	CDV3	B	-0.807072	-1.11551	-0.992718	1.04552	1.24477	1.06796	-0.709179	-1.19115	-0.82206	0.72148	0.734249	0.823697
ENSG00000147509	RGS20	B	-0.956958	-0.107313	-0.618255	1.28414	1.68869	1.61329	-0.379481	-1.31109	-0.818433	-0.105415	-0.170707	-0.118467
ENSG00000091428	RAPGEF4	B	0.0995589	-0.0444015	0.267403	1.4365	1.73875	1.31208	-0.43927	-0.668488	-0.808927	-0.83824	-1.03151	-1.02345
ENSG00000163297	ANTXR2	B	-0.0325978	-0.394837	-0.0937615	1.5758	1.54853	1.62703	-0.836932	-1.08306	-0.631762	-0.602192	-0.752079	-0.32414
ENSG00000272669		B	-0.0787222	-0.306571	-0.540344	1.28748	1.38685	1.8742	-0.455873	-0.936686	-1.18589	-0.428597	0.261906	-0.877747
ENSG00000262633		B	-1.04216	0.208647	-0.406853	0.979394	-1.11574	0.59967	-0.903748	0.750019	-1.32287	0.389805	1.9622	-0.0983622
ENSG00000133313	CNDP2	B	-1.00572	-0.624353	-0.92923	1.6362	1.232	1.46674	-0.913868	-0.667717	-0.953794	0.287672	0.191175	0.280896
ENSG00000281028		B	1.72432	-0.548747	-0.548747	-0.548747	1.88145	-0.548747	-0.548747	-0.548747	-0.548747	1.33296	-0.548747	-0.548747
ENSG00000188290	HES4	B	-1.63705	-0.450956	-0.908457	1.61349	0.564535	1.27788	-1.14447	0.0834259	-0.64971	-0.135141	0.788365	0.598087
ENSG00000055208	TAB2	B	-1.10594	-1.4025	-1.02787	1.06442	1.19245	0.973806	-0.616926	-0.901842	-0.494451	0.885742	0.704074	0.729031
ENSG00000173786	CNP	B	-0.683324	-0.156927	-0.655068	1.71508	1.03631	1.56414	-1.32664	-0.639729	-1.12389	-0.236981	0.241522	0.265505
ENSG00000137216	TMEM63B	B	-1.27854	-0.831305	-0.998187	1.50286	1.07575	1.14403	-0.984847	-0.559683	-0.800399	0.52119	0.488778	0.720364
ENSG00000008441	NFIX	B	-0.634156	-0.349631	-0.560812	1.74116	1.28783	1.4847	-1.31377	-0.612985	-1.01752	-0.301818	0.132956	0.144044
ENSG00000198719	DLL1	B	-1.39631	-0.0598223	-1.08208	1.36588	0.742846	1.80141	-1.35901	-0.370114	-0.192069	0.00698903	0.421883	0.120406
ENSG00000257167	TMPO-AS1	B	0.68547	0.828243	0.0243298	1.1071	1.30745	1.24363	-1.5713	-0.471292	-0.732827	-0.649638	-0.617993	-1.15316
ENSG00000154040	CABYR	B	-1.09634	-1.1521	-1.51958	0.957279	0.18924	0.149075	-0.3869	-0.571167	-0.292125	1.19705	1.21956	1.306
ENSG00000152749	GPR180	B	-0.891675	-1.15155	-1.03945	0.649797	0.830199	2.07385	-0.376744	-0.881353	-0.75778	0.373062	0.40199	0.769656
ENSG00000204525	HLA-C	B	-1.14989	-0.196318	-1.07513	1.38515	0.825233	1.27518	-1.20346	-0.443957	-1.21198	0.386864	0.67308	0.735227
ENSG00000225349		B	0.0150981	-0.328146	-0.851298	1.21261	1.16444	1.43831	-1.40464	-0.797521	-1.40464	0.0584767	0.0716833	0.825634
ENSG00000066697	MSANTD3	B	-0.94363	-1.40253	-0.933445	1.13563	1.11067	1.01122	-0.775721	-0.880425	-0.689343	0.835382	0.794417	0.737772
ENSG00000238045		B	-0.958942	-1.50215	-0.719656	1.23197	1.0715	1.07954	-0.166903	-0.293737	-1.50215	0.803924	0.491762	0.464838
ENSG00000189056	RELN	B	-0.0532822	-0.231756	0.386511	1.53964	1.46659	1.4031	-0.899417	-1.28455	-1.14256	-0.612966	-0.267997	-0.303314
ENSG00000186088	GSAP	B	-0.655894	-0.355105	-0.960147	1.05792	1.83563	1.2936	-1.16318	-1.00841	-0.870249	0.270434	0.328385	0.22701
ENSG00000125954	CHURC1-FNTB	B	0.850348	-0.92364	-0.92364	0.633727	1.1341	-0.92364	-0.92364	-0.92364	1.33943	-0.92364	0.333059	1.25118
ENSG00000164741	DLC1	B	0.191497	0.317288	0.127269	1.56263	1.4246	1.39847	-1.07457	-1.04123	-0.944862	-0.623258	-0.621499	-0.716328
ENSG00000168811	IL12A	B	-0.639276	-1.18585	-0.738419	0.530241	1.09888	1.37566	-0.425718	-1.41414	-1.04051	0.853347	0.724137	0.861645
ENSG00000103888	CEMIP	B	-0.613533	-0.520801	-0.22866	1.51286	1.59552	1.34655	-1.48833	-0.828011	-0.784716	-0.292335	0.100645	0.200813
ENSG00000170542	SERPINB9	B	0.261643	-0.358425	0.131006	1.39392	1.27454	1.86902	-0.856361	-1.08617	-0.836918	-0.692508	-0.666888	-0.432852
ENSG00000230149		B	-0.0418198	-0.984163	-0.984163	1.19567	0.746822	2.11571	-0.984163	-0.984163	-0.417312	-0.421131	0.276833	0.481876
ENSG00000127314	RAP1B	B	-0.64703	-1.3695	-0.64657	0.443272	0.894525	1.07904	-0.250076	-1.48322	-0.973324	1.01147	0.902481	1.03893
ENSG00000161791	FMNL3	B	-0.578505	-0.393004	-0.654708	1.32635	1.57367	1.51246	-1.20544	-0.931168	-1.04055	-0.130317	0.219739	0.301478
ENSG00000106346	USP42	B	-1.11738	-1.29488	-1.14486	1.1576	1.09495	1.24084	-0.668913	-0.760337	-0.507305	0.453217	0.759688	0.787378
ENSG00000100852	ARHGAP5	B	-0.457058	-1.86847	-0.54587	0.156659	0.744654	1.44146	-0.0325632	-1.37573	-0.570633	0.697971	0.879225	0.930362
ENSG00000166801	FAM111A	B	-0.366648	-0.986363	-0.580082	0.620831	1.3493	1.5847	-0.904987	-1.40434	-1.025	0.647042	0.459689	0.605853
ENSG00000102081	FMR1	B	-0.42101	-1.35861	-0.823271	0.556878	0.9178	1.86473	-0.452743	-1.13476	-0.963098	0.443169	0.447614	0.923299
ENSG00000176597	B3GNT5	B	-0.822695	-1.22136	-1.00548	-0.0605894	0.682477	1.1841	-0.451017	-1.27557	-0.377057	1.27441	0.717082	1.3557
ENSG00000285330	NA	B	-0.417823	-0.417823	-0.417823	-0.417823	1.57657	-0.417823	-0.417823	-0.417823	-0.417823	-0.417823	-0.417823	2.60167
ENSG00000277067		B	-1.68908	0.176527	0.174203	0.86498	0.607615	1.03919	0.288393	-0.0929548	-1.83988	1.14137	-0.999949	0.329579
ENSG00000106665	CLIP2	B	-1.31669	-0.545302	-0.794174	1.84611	1.36329	1.37359	-0.801318	-0.0492533	-0.696074	-0.188217	-0.127055	-0.0649104
ENSG00000257594	GALNT4	B	-0.224094	-1.36041	-1.20854	0.567572	1.29623	1.68081	-0.255917	-1.44991	-0.25416	0.650336	0.283055	0.275026
ENSG00000196664	TLR7	B	-0.939209	-0.165506	-0.378735	1.46351	1.35243	1.78308	-0.3831	-0.939209	-0.939209	0.0381059	0.0470565	-0.939209
ENSG00000138166	DUSP5	B	-1.29635	-0.878728	-1.66812	0.80152	0.62957	0.899718	-0.62169	-0.41058	-0.488888	0.833649	1.03845	1.16145
ENSG00000184014	DENND5A	B	-1.14597	-1.1454	-1.0193	0.88986	1.04128	1.0216	-0.888437	-0.746169	-0.749549	0.891307	0.947856	0.90293
ENSG00000150938	CRIM1	B	0.109447	0.0199503	0.0680721	1.45829	1.48464	1.55446	-1.09354	-1.15632	-1.00329	-0.523958	-0.477996	-0.439763
ENSG00000263212		B	0.571948	-0.86939	-0.86939	0.811592	1.73877	-0.86939	-0.0825587	-0.86939	1.28861	-0.86939	-0.86939	0.887982
ENSG00000119801	YPEL5	B	-0.990633	-1.14903	-0.957237	0.520669	0.652522	0.871677	-0.458553	-1.07467	-0.923681	1.20077	1.12799	1.18017
ENSG00000110042	DTX4	B	-0.820542	-0.624751	-1.40693	1.57392	1.21477	1.04629	-0.95868	-1.07082	-0.381555	0.366749	0.523716	0.537827
ENSG00000282278		B	-0.930952	-0.930952	0.541847	-0.326918	0.616881	2.05938	-0.930952	-0.930952	-0.930952	1.14765	0.570452	0.0454663
ENSG00000157873	TNFRSF14	B	-0.681606	-0.425181	-0.794242	1.94964	1.30997	1.23076	-1.37493	-0.262924	-0.81562	0.0141974	0.0918013	-0.241856
ENSG00000196850	PPTC7	B	-1.07607	-1.20064	-1.09453	0.265513	0.710917	1.12845	-0.61629	-0.798255	-0.707609	1.15868	1.05631	1.17353
ENSG00000172403	SYNPO2	B	-1.75682	-0.593851	-1.40877	1.22583	0.0518615	1.04664	-0.346123	-0.322056	-0.561967	1.10151	0.773158	0.790597
ENSG00000157557	ETS2	B	-0.728471	-0.59333	-0.751661	1.56222	1.31632	1.18073	-1.2216	-0.975395	-1.01715	0.448477	0.416332	0.363525
ENSG00000084734	GCKR	B	-1.41197	-1.01563	-1.68698	1.18094	0.579948	0.800735	-0.59749	0.253223	-0.55552	0.821437	0.71129	0.920004
ENSG00000153214	TMEM87B	B	0.0677804	-0.682447	-0.270889	0.776687	1.55977	2.07187	-0.385733	-1.44912	-0.76267	-0.27141	-0.396532	-0.257309
ENSG00000166401	SERPINB8	B	-1.03676	-1.10008	-1.00916	1.29216	1.33211	1.26045	-0.599272	-0.981355	-0.714743	0.627798	0.514663	0.414182
ENSG00000256043	CTSO	B	-0.334967	-1.01928	0.0103683	0.830211	1.32183	1.78619	-0.676748	-1.65358	-0.928683	0.229177	0.118541	0.316933
ENSG00000123728	RAP2C	B	-0.354223	-1.38068	-1.12716	0.0660107	0.403181	1.39017	-0.457955	-0.972583	-0.843674	1.29337	0.778697	1.20485
ENSG00000173039	RELA	B	-1.11247	-0.442962	-0.836085	1.9183	1.08259	1.271	-1.11024	-0.502858	-0.869146	0.0443026	0.306729	0.25084
ENSG00000062194	GPBP1	B	-0.68273	-1.46328	-0.914052	0.53924	0.883272	1.07101	-0.687991	-1.22888	-0.534266	1.01997	0.867422	1.13028
ENSG00000120690	ELF1	B	-0.528763	-1.16344	-0.721453	1.12778	1.3281	1.56743	-0.820854	-1.22078	-0.792539	0.286217	0.328801	0.609497
ENSG00000276256		B	-0.0376057	-0.375702	-0.121466	1.19416	1.34805	1.74593	-1.14402	-1.48322	-0.97712	-0.020866	0.134685	-0.262816
ENSG00000075420	FNDC3B	B	-0.46649	-0.874507	-0.710185	1.18928	1.36341	1.37777	-0.747116	-1.54532	-0.902078	0.380164	0.474844	0.460225
ENSG00000213516	RBMXL1	B	-1.33298	-1.57211	-0.866264	0.739321	0.783177	1.13826	-0.540331	-0.736565	-0.366985	1.00692	0.740359	1.0072
ENSG00000185753	CXorf38	B	-0.533446	-0.94405	-0.773526	1.10575	1.55312	1.78193	-1.01473	-0.715418	-0.885963	0.263615	0.0241563	0.138556
ENSG00000134769	DTNA	B	-0.432124	-1.23091	-0.819353	1.49486	1.75384	1.25595	-0.627578	-0.931486	-0.677243	0.0804152	0.0264737	0.107159
ENSG00000064932	SBNO2	B	-1.54698	-0.387639	-1.09171	1.76049	0.855333	1.3803	-0.90903	0.0506721	-0.633266	-0.161851	0.481095	0.202577
ENSG00000156219	ART3	B	-0.0618577	0.0511738	-0.3181	0.926489	1.39974	1.67464	-1.30031	-1.30031	-1.30031	-0.156421	0.415303	-0.0300222
ENSG00000230266	XXYLT1-AS2	B	0.346489	0.0870872	0.0333511	1.84772	1.30899	1.03998	-0.114634	-0.287287	-1.18782	-1.05106	-0.961717	-1.0611
ENSG00000115271	GCA	B	-0.171416	-1.04301	-0.915096	0.834551	1.00515	1.48622	-0.90307	-1.51023	-0.785126	0.624454	0.491082	0.88648
ENSG00000151466	SCLT1	B	0.110649	-0.743553	-0.0329765	1.03252	1.45789	1.76459	-0.900338	-1.50996	-0.941216	0.0298775	-0.37386	0.106373
ENSG00000136874	STX17	B	-0.000638945	-0.43347	-0.30186	1.04086	1.38061	1.99104	-1.05448	-1.15833	-1.02801	-0.252896	0.205355	-0.388175
ENSG00000139725	RHOF	B	-1.63761	-0.218552	-1.46407	1.6637	1.32398	1.0393	-0.552813	-0.260752	-0.298691	0.0652807	0.147005	0.193223
ENSG00000183049	CAMK1D	B	-0.298048	-0.799229	-0.673525	1.36653	1.31568	1.29609	-1.39506	-0.638556	-1.29944	0.371927	0.571351	0.182287
ENSG00000179256	SMCO3	B	-0.471196	-0.814067	-0.880121	0.608118	1.47115	1.37634	-0.698268	-1.13044	-1.37348	0.591915	0.52093	0.799129
ENSG00000129467	ADCY4	B	-0.53338	0.172141	-0.405099	1.90901	1.60175	1.22025	-0.953989	-0.432372	-0.77083	-0.765304	-0.483158	-0.559014
ENSG00000111266	DUSP16	B	-0.96794	-1.3477	-1.01718	1.39598	1.20914	1.18246	-0.826086	-0.82133	-0.415135	0.546175	0.608268	0.453352
ENSG00000163660	CCNL1	B	-0.657775	-1.56983	-1.1703	0.558412	0.953606	1.25636	-0.630991	-0.963754	-0.445367	0.89506	0.759437	1.01514
ENSG00000152779	SLC16A12	B	-0.789847	-1.75991	-0.157998	0.558397	1.32725	1.56581	-0.777783	-0.871921	-0.464919	0.208244	1.04402	0.118658
ENSG00000163565	IFI16	B	-0.441022	-0.801472	-0.394963	1.25622	1.19923	1.75474	-0.987707	-1.31093	-0.993564	0.112887	0.173301	0.433275
ENSG00000212643	ZRSR1	B	-1.18335	-1.18335	-0.373329	0.533742	1.09252	1.17034	-1.18335	-1.18335	0.112261	1.43855	0.236676	0.52264
ENSG00000157064	NMNAT2	B	-0.885134	-0.608036	0.105337	2.10153	1.35482	1.07321	-1.02469	-0.504404	-0.895882	-0.538502	0.00867898	-0.186927
ENSG00000141441	GAREM1	B	-1.34684	-1.35245	-1.11135	1.20026	0.163103	2.03101	-0.335812	-0.194216	0.254768	0.204438	-0.0337177	0.520807
ENSG00000154265	ABCA5	B	0.103859	-0.949667	-0.500867	0.170624	0.783983	1.36156	-0.464091	-2.04326	-0.933883	0.918027	0.892339	0.66137
ENSG00000163513	TGFBR2	B	0.619974	0.427241	0.644925	1.21716	1.39249	1.21584	-0.960328	-1.04015	-0.878294	-0.988443	-0.86932	-0.781102
ENSG00000122643	NT5C3A	B	-0.808774	-2.00346	-0.584518	0.107181	0.143381	1.36032	-0.0124246	-0.867663	-0.416763	0.939823	1.04045	1.10244
ENSG00000113441	LNPEP	B	-0.415661	-1.24607	-0.932352	0.297526	0.762575	1.86402	-0.115693	-1.36722	-0.92274	0.454787	0.754968	0.865861
ENSG00000047365	ARAP2	B	-1.02482	-0.767868	-1.38731	1.44001	0.78196	1.37827	-0.345613	-0.789786	-1.02367	0.50961	0.465538	0.763688
ENSG00000108669	CYTH1	B	-1.2284	-0.723116	-1.30323	1.30827	1.21884	1.37839	-0.704205	-0.556194	-0.803755	0.346623	0.406477	0.6603
ENSG00000136490	LIMD2	B	-1.01938	-0.331403	-1.32869	1.76749	1.18166	1.02167	-1.15099	-0.220684	-0.836558	0.0251237	0.603928	0.287828
ENSG00000123104	ITPR2	B	0.170489	-0.587036	-0.199356	1.19686	1.65263	1.61521	-0.688502	-1.59164	-0.755827	-0.369233	-0.239418	-0.204188
ENSG00000105376	ICAM5	B	-1.07935	-0.281267	-1.07935	1.25748	1.2845	1.55295	-0.505718	-1.07935	-1.07935	0.338489	0.229106	0.441866
ENSG00000161133	USP41	B	-0.670451	-1.65002	-0.498016	0.0830692	1.26383	1.1631	-1.07535	-0.75333	-0.108438	-0.1186	1.3802	0.984005
ENSG00000112378	PERP	B	-0.859268	-0.670358	-0.875936	0.299554	0.573279	1.34405	-0.710584	-1.12557	-1.22948	1.08005	1.03026	1.14401
ENSG00000120889	TNFRSF10B	B	-1.33939	-1.38379	-1.47524	0.708077	0.771378	0.819416	-0.449826	-0.322949	-0.300942	0.985868	1.03202	0.955383
ENSG00000152689	RASGRP3	B	0.184318	0.23554	0.393283	1.36948	1.1708	1.63982	-0.294633	-0.787197	-0.594268	-1.25222	-1.207	-0.85793
ENSG00000111817	DSE	B	-1.05892	-1.06978	-0.821585	1.18783	1.47387	1.3199	-0.59134	-1.10181	-0.724221	0.495015	0.488651	0.402393
ENSG00000164308	ERAP2	B	-0.437042	-0.671688	-0.544085	1.13291	1.41837	1.55373	-0.86416	-1.35874	-1.19171	0.24204	0.257051	0.463322
ENSG00000205707	ETFRF1	B	-0.344731	0.0499228	0.36321	-0.941321	0.133448	1.91485	-0.381063	-2.03006	-0.727068	0.644875	0.879078	0.438856
ENSG00000155629	PIK3AP1	B	-0.864957	-1.66852	-0.666123	1.51518	1.14408	1.4181	-0.673874	-0.769212	-0.0186937	-0.132629	0.568025	0.148616
ENSG00000180747	SMG1P3	B	-0.658654	-1.94822	-0.629521	0.241252	0.939304	1.13654	1.12338	-1.50703	-0.0373032	0.379615	0.5123	0.448345
ENSG00000237499		B	0.45442	-1.13687	-0.31654	1.48718	1.01672	1.44666	-1.13687	-1.13687	-1.13687	-0.123532	0.30123	0.281346
ENSG00000120063	GNA13	B	-0.734122	-1.4885	-1.07283	-0.0284588	0.366835	1.17793	-0.0516268	-1.04642	-0.606637	0.994218	1.14898	1.34063
ENSG00000257894		B	-1.03056	-1.9369	-1.34234	1.19973	0.9194	0.140558	0.36375	-0.637831	0.264811	0.491397	0.77876	0.789225
ENSG00000254536		B	1.65268	-0.0751985	-0.040028	0.759779	-0.307379	1.04541	-1.6661	-1.6661	-0.488163	-0.0233326	0.839743	-0.0313164
ENSG00000134970	TMED7	B	-0.451819	-0.808069	-0.348374	-0.582662	0.155289	1.73294	-0.383321	-1.50087	-0.933122	1.18713	0.734823	1.19805
ENSG00000102189	EEA1	B	0.941793	-0.268568	0.735262	0.410601	1.15962	1.78285	-0.438981	-1.68287	-0.685992	-0.582171	-0.815347	-0.556195
ENSG00000196503	ARL9	B	-0.0580705	-2.00279	-0.475008	1.34123	0.519729	1.55309	-0.289592	-1.09901	0.0134258	0.928658	-0.34084	-0.0908186
ENSG00000026508	CD44	B	-0.931728	-1.12293	-0.648172	1.56354	1.48298	1.49415	-0.66238	-0.83231	-0.622267	0.188937	0.134389	-0.0442078
ENSG00000166147	FBN1	B	-0.162521	-0.27518	-0.212578	1.31709	1.61489	1.68589	-1.0457	-1.03938	-1.12572	-0.401098	-0.214216	-0.141488
ENSG00000128805	ARHGAP22	B	0.0614694	0.391973	0.130113	1.69743	1.31148	1.40827	-0.919304	-0.718963	-0.964146	-0.923454	-0.66973	-0.805142
ENSG00000181126	HLA-V	B	-0.816895	-1.02973	-0.431416	0.348385	1.05049	1.94784	-0.612105	-0.863583	-1.23524	0.0150197	0.593635	1.03361
ENSG00000128274	A4GALT	B	-1.34329	-0.764495	-1.41316	1.56351	1.13238	0.900309	-1.00495	0.15316	-0.601654	0.362379	0.377427	0.638383
ENSG00000129003	VPS13C	B	-0.29724	-1.05174	-0.684142	0.5658	1.29449	1.6434	-0.531419	-1.59184	-0.923812	0.221378	0.721446	0.633683
ENSG00000232618		B	-0.460042	-1.27225	-1.27225	0.862556	1.2648	1.7965	-0.689707	-0.628074	-0.429121	-0.248479	0.915495	0.160567
ENSG00000168843	FSTL5	B	1.22073	-0.265022	1.17163	0.72136	0.700097	1.23178	-0.968631	-1.75691	-0.224625	-0.934766	-0.755053	-0.140589
ENSG00000131016	AKAP12	B	0.0479693	0.118584	-0.0469512	1.61005	1.51204	1.51136	-0.794418	-0.834831	-0.609498	-0.777283	-0.811978	-0.92504
ENSG00000165449	SLC16A9	B	-0.324612	-1.39209	-0.464421	1.1185	1.36894	0.76482	-0.676216	-0.773409	-1.60569	0.895602	0.507046	0.581535
ENSG00000141384	TAF4B	B	-0.831264	-0.99706	-0.158361	0.822117	0.937617	0.922221	-1.14372	-1.3013	-1.08538	0.816463	1.02775	0.990914
ENSG00000167774		B	-0.546686	-0.546686	-0.546686	1.59552	-0.546686	2.00719	-0.546686	-0.546686	1.31747	-0.546686	-0.546686	-0.546686
ENSG00000100376	FAM118A	B	-1.20695	-0.582958	-1.26217	1.77004	1.30036	1.11288	-0.593486	-0.47203	-0.856666	0.389939	0.257496	0.143553
ENSG00000168356	SCN11A	B	-0.338429	-1.85185	-0.54248	1.11482	0.886747	0.495035	-1.02567	-0.938624	-0.520054	0.665091	1.28212	0.773292
ENSG00000184602	SNN	B	-1.29603	-0.722559	-1.22644	1.03602	1.02185	0.765321	-0.96473	-0.54307	-0.866853	0.949757	0.980421	0.86632
ENSG00000151135	TMEM263	B	-0.473898	-1.44559	-0.894782	0.0950987	0.603788	1.43688	-0.556935	-1.19852	-0.6761	1.0549	0.931507	1.12365
ENSG00000165379	LRFN5	B	-0.734963	-0.272166	-1.88727	0.969041	0.974709	1.20211	-1.30081	-0.768976	-0.0170675	0.438764	0.836589	0.560049
ENSG00000186470	BTN3A2	B	-0.594093	-0.517062	-0.256841	1.38293	1.51921	1.43285	-1.3734	-0.909212	-1.11466	0.262425	0.114482	0.0533577
ENSG00000183833	MAATS1	B	-0.521386	-1.67399	-0.653737	0.860503	0.743329	0.821105	-0.371685	-1.02532	-0.824977	1.62217	0.0092008	1.01478
ENSG00000114861	FOXP1	B	-0.352776	-0.608727	-0.39228	1.4936	1.50779	1.5492	-1.00346	-1.14134	-1.05631	-0.0794538	-0.0342836	0.118045
ENSG00000039139	DNAH5	B	-0.731932	-1.37664	-1.55726	1.16054	1.47031	0.849805	-0.335548	-0.79628	-0.390752	0.473783	0.735534	0.498433
ENSG00000204482	LST1	B	-0.315275	-2.0315	0.0578275	1.00155	0.655095	0.843471	-0.494184	-0.591967	-1.4293	0.940905	0.386451	0.976926
ENSG00000258659	TRIM34	B	0.690226	-0.00922501	0.663744	1.25476	1.3361	1.30207	-1.24871	-0.806231	-1.05076	-0.468903	-1.06799	-0.595083
ENSG00000115963	RND3	B	-0.493098	-1.05365	-0.590274	0.47934	0.937818	1.03225	-0.68503	-1.73353	-0.849343	1.08732	0.947158	0.921043
ENSG00000236098		B	-0.00524457	0.973114	-0.125972	1.64835	1.03115	1.37932	-0.414126	-1.1391	-0.857637	-0.865625	-1.01379	-0.610432
ENSG00000267059		B	-0.506315	-0.506315	1.15064	2.58846	-0.506315	-0.506315	-0.506315	-0.506315	-0.506315	-0.506315	-0.506315	0.817741
ENSG00000147454	SLC25A37	B	-0.173703	-0.356827	-0.0664367	1.32465	1.68523	1.69403	-0.61567	-0.371513	-0.3087	-1.22144	-0.740477	-0.849153
ENSG00000167657	DAPK3	B	-1.01332	-0.392557	-1.04702	1.79191	1.21156	1.09404	-1.0519	-0.626199	-0.985746	0.275285	0.482133	0.261819
ENSG00000135333	EPHA7	B	-0.100818	-0.23562	-0.947146	1.08516	1.56457	1.96377	-1.07103	-0.38532	-0.814525	-0.463097	-0.617602	0.0216603
ENSG00000134545	KLRC1	B	-0.234522	0.23095	-1.39349	-0.493	1.36657	1.24937	-1.39349	-0.741238	-0.78868	0.178394	1.22727	0.791874
ENSG00000236345		B	-1.20104	-0.212828	-0.99745	0.594964	0.0977605	-0.0734817	-0.849934	-1.10301	-0.440751	1.42002	1.08798	1.67778
ENSG00000158615	PPP1R15B	B	-1.17111	-1.42999	-1.34533	0.461694	0.714258	1.16153	-0.299933	-0.651576	-0.435956	0.972523	1.04944	0.974443
ENSG00000175183	CSRP2	B	-0.678288	-1.36776	-1.08746	0.739873	1.05908	0.628602	-0.328531	-1.18794	-0.807503	1.3168	0.698751	1.01439
ENSG00000103966	EHD4	B	0.311005	0.544671	0.250466	1.63529	1.19863	1.29298	-1.15586	-0.793121	-1.09265	-0.751564	-0.700181	-0.739676
ENSG00000267534	S1PR2	B	-1.03566	-1.20657	-1.35685	0.983829	0.762548	0.889204	-0.58385	-0.207608	-1.04683	1.26837	0.881156	0.652261
ENSG00000112139	MDGA1	B	-1.22723	-0.866184	-1.25774	1.09079	1.33391	1.30339	-0.931278	-0.549328	-0.482311	0.120305	0.690925	0.774754
ENSG00000101333	PLCB4	B	-0.693658	-1.15746	-1.40696	0.293764	0.632066	1.43785	0.14453	-1.50347	-0.260058	0.868175	1.13109	0.514131
ENSG00000267645		B	-2.05316	-0.408471	0.0985918	0.63163	0.471532	0.54961	0.296747	0.985736	0.159836	0.212639	0.96081	-1.9055
ENSG00000273333		B	0.438117	-1.19826	0.987095	-1.19826	1.45014	0.331507	-1.19826	-0.542581	0.499092	-1.19826	0.870597	0.759061
ENSG00000282961	PRNCR1	B	-1.32704	-1.3288	-0.484525	0.964095	0.797463	1.84039	-0.714162	-0.850923	-0.356499	0.127461	0.768127	0.564425
ENSG00000178764	ZHX2	B	-1.40223	-0.998274	-1.28061	0.839569	1.04806	0.418326	-0.571249	-0.424338	-0.719202	0.723709	1.37286	0.993382
ENSG00000062716	VMP1	B	-0.689363	-1.24808	-0.73561	0.660364	1.38692	1.58447	-0.711116	-1.2723	-0.674898	0.633794	0.477317	0.5885
ENSG00000107679	PLEKHA1	B	-0.914313	-1.005	-0.958879	0.26028	0.446012	1.3626	-0.440436	-1.21384	-0.862097	1.15001	1.0126	1.16307
ENSG00000162694	EXTL2	B	-0.475561	-1.02318	-0.713369	0.432082	1.1188	1.58066	-0.744792	-1.74053	-0.460189	0.829737	0.396695	0.799642
ENSG00000090530	P3H2	B	-0.354867	-0.655739	-0.343038	1.67651	1.52198	1.43736	-0.592547	-1.39281	-0.756772	0.132745	-0.223308	-0.449512
ENSG00000105339	DENND3	B	-0.61263	-0.173905	-0.605392	1.49827	1.51529	1.69674	-1.17661	-0.819369	-0.785596	-0.33936	-0.0826335	-0.114799
ENSG00000271383	NBPF19	B	-0.990255	-1.13084	-1.21323	0.613257	0.826069	0.612376	-0.784004	-0.762348	-0.690276	1.32464	1.10088	1.09374
ENSG00000137947	GTF2B	B	-1.00597	-1.58755	-1.49277	0.862462	0.826513	0.990766	-0.329649	-0.566914	-0.306594	1.02193	0.824245	0.763527
ENSG00000133874	RNF122	B	-0.976912	-0.267822	-0.971344	1.92147	1.0894	1.54763	-0.977669	-0.226761	-0.611409	-0.351679	-0.43121	0.2563
ENSG00000065060	UHRF1BP1	B	-0.853572	-0.903769	-0.926247	1.24054	1.38395	1.89517	-0.615535	-0.82077	-0.650729	-0.0102414	-0.011749	0.272947
ENSG00000126947	ARMCX1	B	-0.916941	-0.665748	-0.877664	1.28499	0.860103	1.71909	-1.09652	-0.605118	-1.14477	0.427801	0.613595	0.401183
ENSG00000172115	CYCS	B	-0.72208	-1.17152	-0.83365	-0.135755	0.276143	1.39135	-0.602817	-0.999578	-0.789317	1.42676	0.967055	1.19342
ENSG00000165685	TMEM52B	B	-0.419536	-1.01025	-0.159325	1.50146	1.59459	1.23082	-1.01025	-1.01025	-1.01025	-0.1504	0.598037	-0.154669
ENSG00000145860	RNF145	B	-0.982235	-1.24011	-1.22287	0.454741	0.653493	0.682653	-0.739286	-0.750831	-0.532147	1.2209	1.19035	1.26534
ENSG00000250011	HMGB1P3	B	-0.765872	-0.241299	-2.07936	-0.386283	0.595876	1.55472	-0.0440774	-1.14477	0.918635	0.496452	0.317027	0.778949
ENSG00000169085	C8orf46	B	-0.671062	-1.69285	-0.840046	1.34565	1.40155	1.51743	-0.123775	-0.0867776	-0.825278	-0.337864	0.0271349	0.285887
ENSG00000057019	DCBLD2	B	-0.551733	-0.997372	-0.51778	1.10402	1.31967	1.40239	-0.8561	-1.5237	-0.849695	0.442673	0.56457	0.46306
ENSG00000258724		B	-1.90809	0.976217	-0.654399	0.510798	0.403605	0.819663	-1.00388	0.835599	-1.13001	0.117755	1.33863	-0.305876
ENSG00000114742	WDR48	B	-0.853295	-0.775971	-0.745151	1.04118	1.15953	1.24414	-0.631589	-1.36582	-1.17667	0.608378	0.724085	0.771184
ENSG00000184922	FMNL1	B	-0.461334	-0.46984	-0.573523	1.88113	1.47108	1.51344	-0.950278	-0.391024	-0.856564	-0.433347	-0.348161	-0.381586
ENSG00000233117	LINC00702	B	1.0087	0.175849	0.70286	1.11868	1.23512	1.19427	-1.04219	-1.22467	-0.482877	-0.763334	-0.912902	-1.00951
ENSG00000136244	IL6	B	-0.473533	0.0901785	-1.30091	1.43341	1.17297	1.82907	-1.00222	-1.02501	-0.374258	-0.231924	-0.206138	0.0883739
ENSG00000105963	ADAP1	B	-0.597842	-0.713838	-0.566651	1.32031	0.0094624	1.17092	-0.69305	0.571895	-2.15393	0.302127	0.323568	1.02702
ENSG00000109787	KLF3	B	-0.615906	-0.965294	-0.611909	1.54892	1.41667	1.76832	-0.426736	-0.97473	-0.760397	-0.244761	-0.0994038	-0.0347638
ENSG00000277782		B	-0.408448	-1.02774	0.347206	1.59642	1.24835	1.18545	-0.935281	-1.24663	-1.22205	0.35258	-0.158903	0.269046
ENSG00000204574	ABCF1	B	-1.00423	-0.649921	-1.09346	1.53582	1.11371	0.935557	-0.996044	-0.812279	-0.984695	0.694927	0.636965	0.623652
ENSG00000164933	SLC25A32	B	-0.806152	-1.10937	-1.09248	1.01858	1.40558	1.42434	-0.592577	-1.23249	-0.465597	0.568669	0.234454	0.647059
ENSG00000137331	IER3	B	-1.40358	-0.760979	-1.3837	1.54763	0.825963	0.774177	-0.941506	-0.172686	-0.615966	0.71389	0.867422	0.549336
ENSG00000174405	LIG4	B	-0.773066	-1.4221	-0.955095	0.0552061	0.635582	0.918796	-0.410665	-1.16438	-0.497746	1.40212	0.976313	1.23504
ENSG00000114529	C3orf52	B	-1.18824	-0.925349	-1.22846	1.50672	1.49765	1.24566	-0.41407	-0.557862	-0.593459	0.549288	0.141928	-0.0338058
ENSG00000072858	SIDT1	B	-0.848688	-0.848688	0.367261	2.0428	0.429911	1.65879	-0.242125	-0.848688	-0.848688	-0.848688	-0.225227	0.212022
ENSG00000105397	TYK2	B	-0.97714	-0.38415	-1.04212	1.68808	1.26148	1.18571	-1.17292	-0.303365	-1.10931	0.161504	0.327102	0.365133
ENSG00000163683	SMIM14	B	-0.968843	-1.64796	-1.50954	0.207951	0.522625	1.38958	-0.122135	-0.407897	-0.180093	1.00858	0.598523	1.10921
ENSG00000065491	TBC1D22B	B	-1.08839	-0.994057	-1.08451	1.46989	0.867173	0.923565	-0.989634	-0.529047	-0.903777	0.784105	0.743735	0.800948
ENSG00000159202	UBE2Z	B	-1.09626	-0.671419	-0.889778	1.69739	1.34595	1.2545	-0.96476	-0.621129	-0.866522	0.246291	0.30636	0.259364
ENSG00000114019	AMOTL2	B	-0.149783	0.576328	0.156858	1.65617	1.02569	1.46842	-1.29109	-0.720121	-1.34397	-0.623996	-0.421353	-0.333146
ENSG00000272419		B	-1.64592	-1.82172	-0.799441	0.824082	0.360642	1.15729	0.230662	-0.424559	-0.248268	0.814028	0.878418	0.674791
ENSG00000172345	STARD5	B	-0.816613	-0.330112	-0.7013	2.02734	0.733918	1.77238	0.204318	-0.629344	-0.731399	-0.746964	-0.161317	-0.62091
ENSG00000157657	ZNF618	B	0.108937	0.360724	0.0966997	1.31767	1.40886	1.61986	-0.903684	-0.480961	-0.520129	-1.33545	-0.874854	-0.797671
ENSG00000118058	KMT2A	B	-1.22777	-1.35698	-1.42891	0.823597	1.16172	1.10107	-0.155425	-0.662676	-0.376817	0.292712	0.963101	0.866386
ENSG00000079385	CEACAM1	B	-0.769367	-1.06462	-0.121892	1.917	1.50302	1.01892	-0.46032	-0.471636	-1.32019	0.117023	-0.0394719	-0.30846
ENSG00000197780	TAF13	B	-0.740676	-0.720445	-0.969968	-0.446745	0.32175	0.980571	-0.0985031	-1.48382	-0.714819	1.35049	1.25783	1.26434
ENSG00000123091	RNF11	B	-0.6651	-1.10154	-0.733522	0.508836	0.690604	1.39899	-0.650945	-1.21584	-1.13886	0.912576	0.783163	1.21163
ENSG00000283809		B	0.415981	0.342512	-2.00965	0.403051	0.436194	0.798174	-0.199798	-0.242603	0.432847	0.923929	0.70901	-2.00965
ENSG00000233766		B	-1.30651	-0.0320655	-1.9113	1.00787	0.685147	1.62	-0.424671	-0.142851	-0.827868	0.28921	0.609864	0.433168
ENSG00000143801	PSEN2	B	-1.17488	-0.229695	-1.37996	1.76913	1.04084	1.23708	-0.703603	-0.600684	-0.79457	-0.0101372	0.614929	0.231553
ENSG00000113594	LIFR	B	-0.217523	-1.27941	-0.67342	0.422971	0.649609	2.18155	-0.240712	-1.42354	-0.801426	0.219333	0.420534	0.742029
ENSG00000183722	LHFPL6	B	-0.398624	-1.13991	-0.945391	1.40799	0.753747	1.30748	-0.763356	-1.46305	-0.667591	0.689867	0.597127	0.621705
ENSG00000196684	HSH2D	B	-0.412033	-1.01763	-1.01763	1.84015	0.104003	1.86058	-0.404448	-1.01763	-0.388892	-0.136113	-0.128009	0.717656
ENSG00000107338	SHB	B	-1.135	-0.403165	-1.10088	1.91236	1.07448	1.15407	-0.720472	-0.471102	-1.09982	0.113537	0.308124	0.367875
ENSG00000213024	NUP62	B	-1.07948	-0.529732	-1.02329	1.62117	1.08162	1.2488	-1.31122	-0.405246	-0.836642	0.215059	0.524968	0.493983
ENSG00000128487	SPECC1	B	-1.1461	-1.66039	-0.860679	0.855533	0.670789	0.51504	-0.31115	-0.968204	-0.322247	1.37017	0.90107	0.95617
ENSG00000118507	AKAP7	B	-0.0130149	-0.451445	0.625813	0.534471	1.61174	1.88884	-0.6257	-1.42429	-0.855778	-0.74598	-0.491449	-0.0532035
ENSG00000145555	MYO10	B	0.20445	0.438974	0.289152	1.33675	1.383	1.55346	-0.839816	-0.858699	-0.811958	-1.07114	-0.791746	-0.832428
ENSG00000172421	EFCAB3	B	-0.266195	-1.96215	-0.893332	0.461	0.570241	0.791309	-0.901597	-0.61198	-0.313618	0.546031	1.60978	0.970518
ENSG00000203985	LDLRAD1	B	-0.913458	-0.913458	-0.913458	0.408797	1.38356	0.911531	-0.913458	-0.913458	-0.913458	0.476737	1.47314	0.82699
ENSG00000072121	ZFYVE26	B	-1.01529	-0.966675	-0.897725	1.59327	1.13068	1.52882	-0.781555	-0.563362	-0.769868	-0.243119	0.423106	0.561716
ENSG00000165935	SMCO2	B	-0.691264	-0.694804	-1.5139	0.669245	1.54586	1.0102	-0.77872	-1.21601	-0.427178	1.02182	0.527848	0.546909
ENSG00000273155		B	-0.482313	0.990819	-0.482313	-0.482313	2.7505	-0.482313	-0.482313	-0.482313	-0.482313	0.599497	-0.482313	-0.482313
ENSG00000100100	PIK3IP1	B	0.41828	0.594661	0.916711	1.2505	1.17818	1.06022	-1.17542	-1.47601	-0.533918	-0.919352	-0.685007	-0.628834
ENSG00000138018	SELENOI	B	-0.573522	-1.30479	-1.10987	0.0964747	0.596393	1.32577	-0.129414	-1.39623	-0.628383	1.06387	1.027	1.0327
ENSG00000001629	ANKIB1	B	-0.452376	-1.2294	-0.731055	1.06127	1.33735	1.72066	-0.666508	-1.36431	-0.503273	0.244839	0.0847864	0.498024
ENSG00000156500	FAM122C	B	-1.08842	-1.09597	-1.08585	1.49474	1.00797	1.73157	-0.409572	-0.602389	-0.59763	-0.102707	0.309903	0.438352
ENSG00000168010	ATG16L2	B	0.57433	0.868407	0.437264	0.861927	1.3108	1.41075	-0.9991	-1.20618	-0.520853	-0.973221	-0.730579	-1.03355
ENSG00000129226	CD68	B	-0.656988	-0.636915	-0.0452084	2.07456	0.995189	1.45436	-0.70528	0.326186	-0.719569	-0.874678	-0.861366	-0.350287
ENSG00000165490	DDIAS	B	-0.381918	-1.11922	-0.476352	1.27714	1.51506	1.50314	-0.654375	-1.37459	-0.856051	0.300222	0.212125	0.0548158
ENSG00000151789	ZNF385D	B	-1.55216	-1.24254	-1.06826	0.834763	0.534744	0.858078	-0.0967985	-0.746506	-0.555784	0.957434	1.38303	0.694005
ENSG00000108960	MMD	B	-0.506495	-0.904963	-0.952146	0.730173	0.824534	1.35072	-0.591795	-1.69039	-0.750052	0.555368	0.845781	1.08927
ENSG00000105088	OLFM2	B	-0.996971	-1.45086	-0.457845	0.867915	0.446622	-0.252834	-0.892492	-0.214072	-0.918013	1.26342	1.29799	1.30715
ENSG00000170852	KBTBD2	B	-0.753466	-1.26374	-0.799983	0.626277	1.25062	1.33769	-0.497254	-1.50861	-0.568195	0.743617	0.607399	0.825644
ENSG00000236453		B	-1.34637	-1.34637	-0.722751	0.628965	0.787436	0.698593	-0.727608	-0.662143	-0.71191	1.03388	1.20112	1.16716
ENSG00000143157	POGK	B	-0.212042	-0.16984	-0.0869962	1.63276	1.71953	1.40383	-0.625205	-1.08999	-0.881708	-0.597825	-0.460734	-0.631781
ENSG00000106355	LSM5	B	-0.0423427	-0.564159	-0.216998	-0.766288	-0.438378	1.82182	-0.543996	-1.18068	-1.22433	0.942888	1.03911	1.17335
ENSG00000269720	CCDC194	B	-0.738096	-0.739937	-1.60389	1.2902	1.42653	1.72177	-0.532215	-0.0818117	-0.505229	-0.346084	0.0658824	0.0428751
ENSG00000228536		B	-0.917036	-0.917036	-0.917036	1.16943	1.92492	1.03456	-0.917036	-0.230046	-0.917036	0.341347	0.632435	-0.287459
ENSG00000136051	WASHC4	B	0.0620879	-1.00173	0.0747472	0.402521	1.23415	1.93523	-0.610064	-1.81408	-0.869331	0.215381	0.0788351	0.292265
ENSG00000284828	NA	B	-0.857611	-0.606712	-1.4715	0.40307	-0.0095074	0.770321	-1.4715	-0.501609	0.0750727	1.06543	1.41547	1.18908
ENSG00000244563		B	-0.778168	-0.778168	1.51588	1.50283	-0.778168	1.17712	-0.778168	-0.778168	0.491051	0.760297	-0.778168	-0.778168
ENSG00000092330	TINF2	B	0.191537	0.820509	0.150209	1.84506	0.992264	1.14513	-0.838728	-0.564402	-0.899647	-0.883391	-0.842086	-1.11646
ENSG00000012211	PRICKLE3	B	-1.56221	-0.42497	-1.80367	1.19175	0.676816	0.620668	-0.606364	-0.256574	-0.338347	0.479533	1.14794	0.875432
ENSG00000111837	MAK	B	-1.09475	-1.09475	-1.09475	0.541615	0.750904	0.640721	0.290574	-1.09475	-1.09475	0.78407	1.2487	1.21716
ENSG00000164674	SYTL3	B	-0.054722	-0.976327	-0.776841	1.56531	1.25491	1.36936	-0.868402	-1.19261	-0.889293	-0.353594	0.354744	0.567466
ENSG00000082512	TRAF5	B	-0.0208584	-0.77918	-0.023153	1.39804	1.76482	1.57257	-0.429774	-0.929182	-0.858025	-0.816623	-0.359879	-0.518764
ENSG00000281571		B	-0.494371	-1.36523	-0.476607	1.91867	0.692389	1.36361	-0.740622	-0.174185	-1.36523	0.411025	0.0595061	0.171054
ENSG00000101745	ANKRD12	B	-0.445533	-1.57313	-1.11139	-0.135362	0.495833	0.898757	0.0384052	-1.50598	-0.0137102	1.14309	1.06302	1.146
ENSG00000099860	GADD45B	B	0.23037	0.527124	0.0660008	1.79148	0.883849	1.36721	-1.35864	-0.665832	-1.30959	-0.609899	-0.503029	-0.419044
ENSG00000180801	ARSJ	B	-0.12421	-0.215621	0.170054	1.5603	1.55315	1.46702	-0.931329	-1.27076	-0.925146	-0.370168	-0.551604	-0.361683
ENSG00000213928	IRF9	B	-1.26509	-0.732086	-1.01122	0.983323	0.643976	0.70938	-0.939076	-0.477069	-1.13292	0.88166	1.01126	1.32787
ENSG00000241839	PLEKHO2	B	-1.62801	-0.624492	-1.55154	1.05371	0.315147	0.654572	-0.700675	0.0412277	-0.585209	0.87114	1.07137	1.08276
ENSG00000163082	SGPP2	B	-0.271364	-1.14418	-1.14418	1.48471	0.465604	0.713463	-1.14418	-1.14418	-0.502285	0.636062	1.04006	1.01047
ENSG00000101966	XIAP	B	-0.30855	-1.28185	-0.578624	0.357054	1.13752	1.82124	-0.476606	-1.60689	-0.694818	0.519019	0.491992	0.620508
ENSG00000226979	LTA	B	-1.84492	-1.84492	-0.311877	1.20716	1.08736	0.503102	-0.598372	0.198543	0.153466	0.712732	0.341556	0.396162
ENSG00000054267	ARID4B	B	-0.883078	-1.45214	-0.873961	0.306966	0.788233	1.31085	-0.430016	-1.12414	-0.65566	1.04977	0.925753	1.03742
ENSG00000130303	BST2	B	-0.615869	-0.126813	-0.825399	1.63411	1.01005	1.56816	-1.36443	-0.0995035	-1.26433	0.475956	-0.184698	-0.207238
ENSG00000170989	S1PR1	B	-0.575485	-0.429987	-0.512254	1.8297	1.33678	1.38322	-1.09042	-0.893581	-1.08839	0.0224331	0.0274875	-0.00950338
ENSG00000166822	TMEM170A	B	-0.941849	-1.56617	-1.04212	0.00886309	0.0854309	1.32314	-0.424496	-0.664777	-0.265222	1.02201	1.09054	1.37465
ENSG00000005810	MYCBP2	B	-0.353666	-1.12983	-0.558439	1.17333	1.45204	1.64043	-0.801573	-1.21816	-0.770363	-0.245614	0.424018	0.387829
ENSG00000118707	TGIF2	B	-0.529871	-0.61943	-0.461425	1.44171	1.30036	1.50575	-1.2625	-1.03967	-1.08301	0.287595	0.0729962	0.387502
ENSG00000253837		B	-0.827429	-0.830041	-0.40395	1.41258	1.4028	1.70857	-0.536149	-0.125082	-1.15315	0.197553	-0.947858	0.102151
ENSG00000143344	RGL1	B	-0.28368	-0.402999	-0.114755	1.66337	1.42725	1.6389	-0.408458	-0.433345	-0.169045	-1.09307	-0.990527	-0.833645
ENSG00000162687	KCNT2	B	-0.45422	-0.827058	-0.475825	1.09803	1.28469	1.85982	-0.992032	-1.4529	-0.330811	0.397349	0.262804	-0.369853
ENSG00000100292	HMOX1	C	-0.986763	-0.859403	-0.987543	-0.93673	-1.00651	-0.962016	0.913259	1.01488	0.915632	0.964001	0.968533	0.962664
ENSG00000140961	OSGIN1	C	-1.02702	-0.886327	-1.02686	-0.896089	-0.929359	-0.937038	0.763058	0.952902	0.731712	1.0665	1.13023	1.05828
ENSG00000235109	ZSCAN31	C	-0.895438	-0.89003	-0.876266	-0.93803	-0.997154	-1.13273	1.01718	0.97306	0.980925	0.900918	0.917204	0.940357
ENSG00000023909	GCLM	C	-0.924799	-1.09971	-1.1	-1.01926	-0.809294	-0.672261	0.791711	0.593603	0.796623	1.22522	1.06144	1.15673
ENSG00000199161	MIR126	C	-0.725466	-0.502963	-0.558191	-1.18672	-1.0435	-1.04234	1.40762	1.50959	1.36231	0.21399	0.240697	0.32497
ENSG00000161011	SQSTM1	C	-1.4883	-1.30626	-1.4489	0.137801	-0.0721009	-0.0724157	0.0799829	0.290299	0.0636608	1.28436	1.27934	1.25255
ENSG00000274012	RN7SL2	C	0.221894	-0.457211	-0.571964	-0.164145	0.0149197	-0.409817	-0.627042	-0.0893407	-0.327372	-0.365237	3.07978	-0.304462
ENSG00000171658	NMRAL2P	C	-0.986629	-1.43779	-0.717675	-0.788731	-1.01778	-0.577443	0.653152	0.673537	0.708935	1.1088	1.23831	1.14331
ENSG00000271303	SRXN1	C	-0.806035	-0.823189	-0.89808	-1.04998	-0.928217	-1.17276	0.790479	0.800954	0.775809	1.14498	1.11114	1.05491
ENSG00000273712		C	-1.14976	-1.14976	-0.728946	-0.569367	-1.14976	-0.892334	0.887348	0.815165	0.853453	1.05355	1.13941	0.891001
ENSG00000186594	MIR22HG	C	-1.15461	-1.10632	-1.31976	-0.731209	-0.572082	-0.66409	0.747165	0.670602	0.736461	1.2041	1.07853	1.11121
ENSG00000220842	RPL21P16	C	0.58474	-1.93583	0.305459	-0.696412	-1.3957	-0.185433	0.728651	-0.841923	0.526433	1.03973	0.974483	0.895797
ENSG00000277209	RPPH1	C	0.120669	-0.483605	-0.483605	-0.483605	-0.483605	-0.10525	-0.483605	0.0699997	-0.225238	-0.483605	3.08442	-0.0429718
ENSG00000203812	HIST2H2AA3	C	0.56247	-1.10441	0.65073	-1.10441	-1.10441	1.25698	0.69419	0.650847	-1.10441	-1.10441	1.18465	0.522187
ENSG00000285106	NA	C	-1.13469	-0.951612	-1.42657	-0.622106	-0.567245	-0.534444	0.506834	0.351368	0.426819	1.25743	1.30043	1.39379
ENSG00000183054	RGPD6	C	-2.97905	0.0137822	0.267743	-0.0508452	0.17603	0.386073	0.308218	0.228478	0.665248	0.896377	0.530629	-0.442688
ENSG00000204388	HSPA1B	C	-1.08156	-0.978083	-1.0505	-0.633125	-1.11533	-0.818181	0.806474	1.01378	0.755523	1.01968	1.06442	1.01691
ENSG00000170801	HTRA3	C	-0.7739	-0.372111	-0.607398	-1.13166	-1.32338	-1.20738	1.06206	1.39271	1.04451	0.551613	0.751476	0.613461
ENSG00000087086	FTL	C	-1.04205	-0.694353	-0.934993	-0.734629	-1.11227	-1.13824	0.734298	0.994017	0.710096	1.09131	1.08847	1.03834
ENSG00000118496	FBXO30	C	-0.900964	-1.29554	-0.976694	-0.974743	-0.761459	-0.465933	0.769681	0.200124	0.618126	1.18109	1.26471	1.3416
ENSG00000204389	HSPA1A	C	-1.10735	-0.85824	-1.07213	-0.727681	-1.01468	-0.869791	0.713909	0.899324	0.66298	1.15438	1.20695	1.01232
ENSG00000255248	MIR100HG	C	-0.54984	-1.03583	-0.852416	-1.40938	-1.02468	-0.706031	1.01409	0.580737	0.923364	1.11834	0.902347	1.0393
ENSG00000285238	NA	C	-0.930821	0.775879	0.610417	-0.468278	0.183213	0.126692	0.39631	-2.74663	0.735717	0.322019	0.341902	0.653579
ENSG00000108448	TRIM16L	C	-1.33053	-1.12914	-1.24774	-0.491906	-0.586215	-0.648689	0.543784	0.726655	0.632137	1.18107	1.24821	1.10236
ENSG00000205609	EIF3CL	C	-0.698578	-2.2572	-0.488042	-0.99229	-0.0502083	0.460162	-0.117979	0.816402	0.410222	0.872503	1.39594	0.64907
ENSG00000226380		C	-0.924039	-1.89382	-0.90498	-0.18229	-0.212347	-0.0924567	-0.0101334	0.0930714	0.0155868	1.39347	1.2905	1.42744
ENSG00000120875	DUSP4	C	0.18882	0.428815	0.306359	-1.70182	-1.35139	-1.68178	0.963359	1.01541	0.959403	0.261323	0.283981	0.327516
ENSG00000260784		C	-0.906547	-1.03065	-1.01818	-0.976953	-0.452891	-0.854972	0.288861	0.151149	0.715435	1.28934	1.37502	1.42039
ENSG00000166592	RRAD	C	-0.672329	-1.07201	-1.07201	0.461196	0.176461	0.113047	-0.501772	-1.07201	-0.657113	1.45028	1.47879	1.36749
ENSG00000128590	DNAJB9	C	-0.960224	-1.0586	-1.27736	-0.658236	-0.454138	-0.147815	0.349693	-0.282954	0.0929528	1.54197	1.40503	1.44968
ENSG00000197182	MIRLET7BHG	C	-0.871995	-0.782957	-1.03122	-1.08903	-0.96995	-0.944597	0.906279	1.25196	0.993239	0.734958	0.864648	0.938659
ENSG00000267303		C	-2.19705	0.122929	-0.26591	1.74154	-0.159543	-1.06024	0.433998	0.281539	-0.332912	0.535402	-0.195758	1.096
ENSG00000198431	TXNRD1	C	-1.03307	-1.1765	-1.13835	-0.861616	-0.649317	-0.700109	0.698601	0.566416	0.713231	1.26163	1.17105	1.14804
ENSG00000102287	GABRE	C	-1.40068	-1.54492	-1.55946	0.285274	0.341496	0.726929	-0.159418	0.194684	-0.0648092	0.879054	1.19259	1.10926
ENSG00000274944		C	-0.935549	-0.935549	-0.935549	1.01625	-0.935549	1.29522	1.22868	0.937868	0.61479	0.520479	-0.935549	-0.935549
ENSG00000166963	MAP1A	C	-0.691721	-0.356018	-0.511147	-1.15999	-1.15913	-1.27432	1.23637	1.48481	1.26848	0.265918	0.499982	0.396774
ENSG00000233047	LINC01677	C	-0.795991	-1.103	-1.103	-1.103	-0.773373	-0.772267	0.744622	0.727305	0.9974	0.985161	1.27385	0.922288
ENSG00000151012	SLC7A11	C	-1.10917	-1.5171	-1.38831	-0.740112	-0.283693	0.233645	0.686639	0.122596	0.474701	1.11577	1.13539	1.26965
ENSG00000276168	RN7SL1	C	-0.408697	-0.520334	-0.252804	-0.335106	-0.0625624	-0.000826164	-0.294254	-0.0619501	-0.476712	-0.30347	3.13065	-0.413937
ENSG00000162413	KLHL21	C	-1.43505	-0.814271	-1.21855	-0.522548	-0.648095	-0.601843	0.353536	0.725896	0.293991	1.19744	1.36707	1.30243
ENSG00000232024	LSM12P1	C	-1.80274	-1.80274	0.696838	-0.900736	0.0318516	0.970363	-0.242014	0.675964	0.239538	0.376557	0.844382	0.912735
ENSG00000269693		C	-0.127938	-1.43507	0.607778	-0.593423	-1.43507	0.415731	1.12987	-1.43507	0.449249	1.30712	0.334441	0.782388
ENSG00000156042	CFAP70	C	-0.373871	-0.842471	-1.28744	-0.70319	-0.55302	-1.12885	0.565651	-0.0484841	0.130746	1.18057	1.49637	1.56399
ENSG00000164220	F2RL2	C	-1.04406	-1.37798	-0.708889	-0.599874	-0.744124	-0.755711	0.583088	0.126572	0.497202	1.29868	1.25994	1.46515
ENSG00000051108	HERPUD1	C	-1.24205	-1.12737	-1.20526	-0.378865	-0.563543	-0.489764	0.279478	0.304891	0.253647	1.43692	1.38644	1.34548
ENSG00000279809		C	-1.02732	-1.02732	-0.700787	-1.02732	0.307805	0.271885	1.48033	-0.521773	1.30226	0.885985	-1.02732	1.08359
ENSG00000283149		C	-0.940708	-2.76112	-0.412086	0.688152	0.332101	0.0210789	0.379757	0.410455	0.694073	0.738156	0.289964	0.560178
ENSG00000109814	UGDH	C	-1.13863	-1.60475	-1.12005	-0.610661	-0.41214	-0.378122	0.721353	0.389584	0.679008	1.29528	1.05223	1.1269
ENSG00000124762	CDKN1A	C	-1.62936	-1.32377	-1.61104	0.40158	-0.0188356	0.00226031	0.235214	0.517504	0.200418	1.04644	1.12193	1.05767
ENSG00000277865	GOLGA6L22	C	-0.54013	-0.861406	-1.51654	-0.57204	-0.657325	-0.587258	-0.10414	-0.00301215	0.491561	1.43514	1.47998	1.43517
ENSG00000106853	PTGR1	C	-0.562253	-0.549845	-0.578002	-1.271	-1.17436	-1.37149	1.15155	1.01554	0.954827	0.86095	0.753213	0.770877
ENSG00000188223		C	-1.30235	-0.265505	-1.30235	1.80201	-1.30235	0.211488	0.125842	1.3398	-0.174317	-0.231929	0.392594	0.707067
ENSG00000277957	SENP3-EIF4A1	C	-0.0959186	-1.37165	-1.37165	0.600009	-0.424968	0.195452	1.01458	-0.385428	-1.37165	0.883114	0.9407	1.38742
ENSG00000173276	ZBTB21	C	-1.21118	-1.38569	-1.34328	-0.195348	-0.378484	-0.201483	0.450951	-0.03387	0.319567	1.28371	1.3388	1.3563
ENSG00000187134	AKR1C1	C	-0.990976	-0.753929	-0.486506	-0.81753	-1.521	-0.988905	0.835965	0.749381	0.819694	1.00642	1.03983	1.10756
ENSG00000274917	RNA5-8SN5	C	-0.408397	-1.18291	-1.48534	-0.712797	-0.214603	-0.928626	0.166985	0.502732	0.228667	1.26395	1.23804	1.53231
ENSG00000138678	GPAT3	C	-0.682561	-0.750931	-0.292506	-1.59974	-0.950949	-0.948789	1.451	1.07905	1.23366	0.589642	0.461852	0.410282
ENSG00000267228		C	-0.864302	-1.35914	0.589973	0.131297	1.22849	-1.35914	0.465891	0.78756	1.36558	0.00614446	-1.35914	0.366785
ENSG00000229989	MIR181A1HG	C	-1.32698	-1.32698	-0.968218	-0.561657	-0.675845	-0.673677	1.02661	0.615232	0.711734	1.00236	1.10349	1.07393
ENSG00000272410		C	-2.34069	0.622234	0.676277	-0.138358	0.855287	-0.778097	0.822479	0.492993	0.230998	-1.15432	-0.261786	0.972982
ENSG00000152137	HSPB8	C	-0.972928	-0.775386	-1.01208	-0.753948	-0.668184	-1.44167	0.908136	1.09145	0.822498	1.01366	0.981665	0.806791
ENSG00000049130	KITLG	C	-1.07921	-1.52809	-1.21718	-0.614349	-0.31294	0.219542	0.453894	-0.183939	0.347451	1.36302	1.17353	1.37826
ENSG00000233024		C	-1.18668	-0.890388	-1.51577	-0.0787801	0.699099	0.0885291	-0.829983	1.26716	-0.639469	1.27642	0.786315	1.02354
ENSG00000178381	ZFAND2A	C	-0.971682	-1.2825	-1.20407	-0.476834	-0.678972	-0.708174	0.529802	0.394652	0.489968	1.29936	1.35179	1.25666
ENSG00000251201	TMED7-TICAM2	C	-0.787587	-1.5801	-1.41648	-0.410347	-0.719295	-0.163602	0.677833	0.301458	0.485355	1.25422	1.07039	1.28815
ENSG00000203709	C1orf132	C	-0.984542	-1.04604	-1.25445	-1.21308	-0.496782	-0.520679	0.648334	0.741857	0.769841	0.945531	1.28221	1.1278
ENSG00000211459	MT-RNR1	C	-1.13606	-1.18321	-1.09324	-0.339696	-0.782891	-1.04743	0.821845	0.766344	0.889148	1.13272	0.926452	1.04602
ENSG00000115657	ABCB6	C	-0.242112	-0.0730472	-0.371413	-1.37047	-1.50895	-1.46304	0.876867	1.24312	0.949788	0.629095	0.611704	0.718462
ENSG00000213279		C	-0.881827	-1.4761	-1.23928	0.231197	-0.116547	-0.0332657	-0.342761	-0.081467	-0.330274	1.44582	1.66427	1.16024
ENSG00000125657	TNFSF9	C	-1.10311	-1.10543	-1.40886	-0.340758	-0.480635	-0.590285	0.0141171	0.647116	0.379531	1.26947	1.4304	1.28845
ENSG00000135679	MDM2	C	-0.709609	-1.13785	-0.872383	-1.18639	-0.819105	-0.417805	0.563539	0.0738833	0.36015	1.44631	1.357	1.34226
ENSG00000124208	TMEM189-UBE2V1	C	-1.32952	-0.0794933	1.00376	0.255391	-0.206191	-2.13488	0.412249	1.4776	-0.114561	0.918269	-0.503165	0.300542
ENSG00000105967	TFEC	C	-1.0417	-0.994867	-1.54393	-0.099196	0.0161764	0.381777	0.0666941	-0.591908	-0.380386	1.50668	1.23313	1.44753
ENSG00000181019	NQO1	C	-0.757347	-0.823719	-0.893555	-1.01553	-1.14187	-1.07183	1.01486	0.967192	0.969209	1.07043	0.833911	0.848244
ENSG00000181744	C3orf58	C	-0.451851	-0.707427	-0.513934	-1.6516	-1.19044	-0.692655	0.753308	0.171267	0.67193	1.25051	1.11899	1.2419
ENSG00000256664		C	-0.712869	-1.45082	-0.59159	-0.467888	-0.63748	-0.058392	0.53124	-0.938664	0.00401576	1.33433	1.48775	1.50036
ENSG00000270757	HSPE1-MOB4	C	-1.45746	0.579775	-1.45746	-1.45746	0.568697	-0.418683	1.28131	0.80166	0.476516	0.64125	0.842322	-0.400467
ENSG00000167996	FTH1	C	-1.29656	-1.34745	-1.21071	-0.239964	-0.492589	-0.689372	0.541184	0.544807	0.589286	1.23464	1.18626	1.18048
ENSG00000279145		C	-0.390111	-1.48484	-0.496696	-0.912925	-0.924198	-1.08626	1.15191	0.121238	1.28418	0.753095	0.963785	1.02082
ENSG00000259856	RAB43P1	C	1.11806	-1.02501	-1.02501	-1.02501	0.53063	0.746957	-0.373517	-1.02501	0.796256	0.819273	1.48741	-1.02501
ENSG00000259171		C	-0.420833	0.735223	-1.32795	-1.32795	0.0848152	-0.0193172	0.706168	1.93465	0.723314	-0.189053	0.428896	-1.32795
ENSG00000068781	STON1-GTF2A1L	C	-1.56685	-0.397938	-0.116151	-0.856155	-0.253307	-1.56685	1.52322	0.579384	0.270804	0.294027	1.29146	0.798358
ENSG00000137460	FHDC1	C	-0.668921	-0.597935	-1.36814	-1.02027	-0.876665	-0.981668	0.746959	0.720646	0.499175	1.08153	1.31932	1.14598
ENSG00000143622	RIT1	C	-0.808716	-0.997963	-0.947777	-1.14109	-0.861204	-0.736703	0.716038	0.353284	0.628123	1.39899	1.15843	1.23858
ENSG00000175592	FOSL1	C	-1.72107	-1.13125	-1.45982	0.823184	0.0976055	0.13862	-0.234303	0.159563	-0.0573253	1.04041	1.22949	1.11489
ENSG00000100439	ABHD4	C	-0.333427	-0.363679	-0.126547	-0.975215	-1.34188	-1.84602	1.05812	1.19231	1.03419	0.583538	0.604683	0.513931
ENSG00000221926	TRIM16	C	-1.43487	-1.46565	-1.66466	0.350387	0.072933	0.0780299	0.109704	0.362274	0.275286	1.13831	1.10566	1.0726
ENSG00000144821	MYH15	C	-0.575394	-0.925676	-1.03671	-0.836728	-1.07895	-0.963339	0.616688	0.377628	0.486301	1.22465	1.28629	1.42524
ENSG00000160570	DEDD2	C	-1.20037	-0.419643	-0.607664	-0.815624	-1.22622	-1.20768	0.564944	1.09681	0.559779	1.01542	1.19233	1.04793
ENSG00000242852	ZNF709	C	-1.74339	0.479375	-1.74339	-1.32404	-0.0997958	0.608576	0.753026	0.63145	0.638331	0.345885	0.790334	0.66365
ENSG00000241322	CDRT1	C	-1.67244	-0.73724	-0.798158	-0.943301	-0.212879	-0.750247	0.238917	0.628512	0.415529	1.2187	1.27875	1.33385
ENSG00000162616	DNAJB4	C	0.62903	-0.0204643	0.415831	-1.96501	-1.46351	-1.07808	0.432513	-0.111497	0.149918	1.09674	0.893571	1.02095
ENSG00000274810	NPHP3-ACAD11	C	0.909517	-1.45825	0.483687	-0.344005	-1.45825	0.391988	0.720365	-1.45825	-0.400828	1.02513	0.410645	1.17824
ENSG00000267022		C	0.619464	-1.10794	1.05868	-1.10794	-1.10794	0.659735	1.18406	-1.10794	0.758353	-1.10794	0.905701	0.353739
ENSG00000248323	LUCAT1	C	-1.22269	-1.34684	-0.852921	-0.335656	-0.592765	-0.468962	1.13427	-0.199286	0.0498975	1.23281	1.45185	1.15028
ENSG00000164823	OSGIN2	C	-1.13325	-1.55811	-1.4113	-0.19473	0.128681	0.411462	0.291387	-0.417508	0.0874874	1.28285	1.22317	1.28986
ENSG00000259075	POC1B-GALNT4	C	-1.63817	-1.29548	-0.317	0.173559	-0.190615	-1.05049	0.0122804	0.300587	0.172244	0.940343	1.14702	1.74573
ENSG00000227195	MIR663AHG	C	-1.08828	-1.38129	-1.06095	-0.537529	-0.250507	-0.607917	0.518102	0.509611	-0.00361663	0.754857	1.64239	1.50513
ENSG00000280184		C	-0.841134	-0.995063	-0.590717	-1.47514	-0.548888	-0.951484	0.519589	0.571094	0.716313	1.12579	0.96597	1.50367
ENSG00000196139	AKR1C3	C	-0.596299	-0.595745	-0.539954	-1.18445	-1.28162	-1.32527	1.08522	1.02368	1.03528	0.88196	0.743697	0.753513
ENSG00000160712	IL6R	C	-0.229504	0.218995	0.26258	-1.66652	-1.45543	-1.29561	1.0493	1.10879	1.32843	0.174205	0.211384	0.293379
ENSG00000231607	DLEU2	C	-1.04539	-1.4029	-0.711534	-1.0506	-0.753576	-0.419185	0.56532	0.475153	0.627449	1.1937	1.11538	1.40619
ENSG00000259522		C	0.349892	0.821158	-1.0661	-1.0661	-1.0661	0.454587	0.771196	-1.0661	0.228147	1.41263	1.29287	-1.0661
ENSG00000264112		C	-0.489166	-0.723903	-1.23605	-1.39553	-0.854191	-0.645441	0.830676	0.217643	0.648393	1.23163	1.10306	1.31288
ENSG00000270326		C	-1.05433	-1.05433	-1.05433	-1.05433	-0.306636	-1.05433	0.872386	0.977245	0.799364	0.905376	0.761805	1.26209
ENSG00000205670	SMIM11A	C	-0.848704	-0.766581	-0.0450968	-0.30608	0.442237	-0.689924	-0.102624	-0.153471	1.90991	1.86168	0.0313581	-1.3327
ENSG00000104687	GSR	C	-0.787207	-0.771327	-0.813188	-1.27588	-0.898573	-1.1202	0.953315	0.781694	0.897615	1.17066	0.965906	0.897186
ENSG00000278817		C	0.317281	-1.17771	-1.17771	1.54173	-0.305912	-1.17771	0.880519	1.25743	0.473194	-0.0015874	-1.17771	0.548164
ENSG00000176018	LYSMD3	C	-0.880505	-1.37206	-1.12551	-0.841104	-0.00237871	0.627656	0.27072	-0.715533	0.0433013	1.44828	1.12303	1.42411
ENSG00000248871	TNFSF12-TNFSF13	C	-0.0503781	-0.867687	-0.867687	-0.867687	-0.867687	-0.867687	1.46151	1.40187	0.248166	1.16448	0.980481	-0.867687
ENSG00000188993	LRRC66	C	-0.392186	-1.59605	-0.868763	-0.710686	-0.943133	-0.798434	0.778755	1.14731	0.592195	1.2393	0.276458	1.27524
ENSG00000258881		C	-1.08198	2.24565	-0.356432	-0.185085	-0.202622	-1.08198	-0.252153	-0.165441	-0.231334	-0.237001	-0.229291	1.77768
ENSG00000102580	DNAJC3	C	-0.956694	-1.42269	-1.0822	-0.796794	-0.269922	-0.394308	0.502112	-0.130485	0.478658	1.36516	1.35228	1.35489
ENSG00000267520		C	-0.181871	-0.883628	0.0661372	-0.138835	-0.589059	0.542912	-1.67244	-1.21943	0.317006	1.78447	1.01962	0.955106
ENSG00000146469	VIP	C	-0.8435	-0.343752	-1.01709	-1.09953	-1.00326	-1.22389	0.623651	0.657816	1.16748	1.0393	0.832675	1.21009
ENSG00000111711	GOLT1B	C	-0.514394	-1.44587	-0.68238	-0.489169	0.142502	1.04602	-0.0543761	-1.25721	-0.564846	1.22546	1.12974	1.46452
ENSG00000255150	EID3	C	-0.394464	-1.56915	-1.55591	-0.55079	-0.272718	0.173577	0.204913	-0.150417	0.195858	1.76517	1.16352	0.990407
ENSG00000042286	AIFM2	C	-0.986953	-0.627332	-0.845474	-1.02227	-1.21084	-0.981323	0.895654	1.11764	1.02342	0.998455	0.867182	0.771837
ENSG00000143819	EPHX1	C	-0.956327	-0.2652	-0.906811	-0.722546	-1.17668	-1.43173	0.881017	1.36757	0.894456	0.749343	0.764907	0.802005
ENSG00000284820	NA	C	0.179957	-1.68527	-0.169776	-1.68527	-0.787292	-0.421156	0.322728	0.989117	0.112267	1.24751	1.0203	0.876884
ENSG00000257497		C	-0.623718	-1.43873	-0.84096	-0.820467	-1.01914	-0.797368	1.04705	0.466551	1.29901	0.922415	0.94881	0.856554
ENSG00000120694	HSPH1	C	-0.426708	-1.13309	-0.569557	-1.19139	-0.992715	-1.16948	1.03911	0.373689	0.831955	1.22038	1.02337	0.994437
ENSG00000128594	LRRC4	C	0.219477	0.085899	0.0284653	-1.31727	-1.5486	-1.6196	1.13679	1.12998	1.17505	0.102426	0.449227	0.158157
ENSG00000239653	PSMD6-AS2	C	-0.799683	-1.43871	-1.04657	-0.636988	-0.0639383	-0.638833	0.64057	-0.482335	0.396239	1.17408	1.4983	1.39787
ENSG00000259706	HSP90B2P	C	-1.2142	-1.2142	-1.2142	-0.744701	-0.42033	-0.752448	0.791555	0.850183	0.753987	0.982338	1.00095	1.18108
ENSG00000245025		C	-1.39775	-1.52352	-0.832505	-0.31076	-0.39029	-0.0662516	0.20546	-0.125784	0.359238	1.25857	1.51532	1.30827
ENSG00000104221	BRF2	C	-1.2943	-0.441642	-0.608235	-1.13719	-0.91672	-1.15695	0.722757	0.866681	0.793374	0.97583	1.19922	0.997176
ENSG00000086619	ERO1B	C	-0.958033	-1.00963	-1.13605	-0.615889	0.0519669	0.390183	-0.0768116	-0.822506	-0.234156	1.52927	1.51183	1.36983
ENSG00000198142	SOWAHC	C	-0.843642	-1.08048	-1.01943	-1.12372	-0.714596	-0.724557	0.896095	0.311991	0.650876	1.20687	1.10964	1.33095
ENSG00000258441	LINC00641	C	-1.03438	-1.39731	-0.965121	-0.96006	-0.309093	-0.543011	0.621099	0.14225	0.629205	1.06067	1.44871	1.30704
ENSG00000242288		C	-1.39216	-1.39216	-1.39216	0.34113	0.471656	0.962022	-0.633539	0.924035	1.36582	-0.0686276	0.889018	-0.075038
ENSG00000113742	CPEB4	C	-1.01062	-1.44819	-1.39558	-0.544685	0.151542	0.103346	0.443729	-0.438974	0.203606	1.28007	1.2678	1.38796
ENSG00000270055		C	-1.10478	-1.47805	-0.875969	-0.347444	0.0430353	0.173118	0.0697827	-0.603953	-0.194176	1.44628	1.2759	1.59625
ENSG00000283345		C	-1.38427	-0.94079	-0.917141	-0.938276	-0.540715	0.0806913	0.168236	-0.099858	0.368888	1.12461	1.55046	1.52816
ENSG00000184205	TSPYL2	C	-0.954537	-1.01646	-1.06077	-0.917697	-0.730265	-0.88958	0.467762	0.727312	0.69137	1.30822	1.12834	1.2463
ENSG00000181751	C5orf30	C	-0.756125	-1.1606	-1.05425	-1.0074	-0.84438	-0.661509	0.806585	0.368619	0.550583	1.22775	1.21473	1.316
ENSG00000256349		C	-0.787975	-0.787975	-0.787975	1.09889	-0.787975	-0.787975	-0.787975	1.74374	0.951612	0.765956	0.955634	-0.787975
ENSG00000260966		C	-1.09299	-0.305809	-1.21004	-1.20471	-1.06781	-0.188596	0.522596	-0.022203	0.997228	1.26286	0.941636	1.36784
ENSG00000258465		C	1.71703	-0.779069	-0.779069	-0.779069	-0.779069	-0.779069	0.752815	-0.779069	-0.779069	0.840888	0.729568	1.41318
ENSG00000147174	GCNA	C	-0.944848	-1.74607	-0.221233	-0.792223	-0.665195	-0.939752	0.721261	0.568099	0.727558	1.22571	1.18508	0.881616
ENSG00000095794	CREM	C	-0.714469	-1.13299	-0.917234	-0.848407	-1.06277	-0.654378	0.656822	0.240731	0.454823	1.50531	1.05175	1.4208
ENSG00000059728	MXD1	C	-1.22814	-1.93775	-1.07931	0.148707	0.357508	0.35222	0.179069	-0.274625	-0.0570471	1.18654	1.10098	1.25185
ENSG00000163376	KBTBD8	C	-0.623223	-0.777263	-1.18725	-1.06294	-0.843998	-0.0220596	0.366674	-0.255512	0.051223	1.3908	1.81886	1.14468
ENSG00000178607	ERN1	C	-1.19233	-1.37253	-1.38243	-0.481774	-0.179653	-0.109205	0.278065	0.297654	0.155086	1.30731	1.43311	1.2467
ENSG00000139946	PELI2	C	0.346476	0.0603762	0.148719	-1.69712	-1.45756	-1.42194	1.11798	0.921701	1.22741	0.122326	0.375705	0.255924
ENSG00000284194	SCO2	C	-0.806128	-0.806128	-0.806128	1.33252	-0.806128	0.276763	1.92135	-0.806128	-0.806128	1.21526	0.240585	-0.149709
ENSG00000073150	PANX2	C	-1.23798	-0.761836	-0.786505	-0.654947	-1.11215	-0.960593	0.667658	1.55146	0.832466	0.69834	1.0946	0.669492
ENSG00000108551	RASD1	C	-1.42456	-0.984513	-1.40317	-0.0512998	-0.698965	-0.591165	0.835621	1.486	1.10201	0.355787	0.691664	0.682603
ENSG00000135407	AVIL	C	-0.85618	-0.937832	-0.70139	-1.54154	-0.585375	-0.775365	0.502298	0.535627	0.63513	1.19613	1.21269	1.31581
ENSG00000159885	ZNF222	C	-0.843285	-1.25452	-1.37407	-0.77076	-0.279567	-0.386663	0.594974	-0.0408245	0.266729	1.37811	1.29346	1.41641
ENSG00000171928	TVP23B	C	-0.838035	-1.70894	-0.868543	-0.44407	0.21631	0.394275	-0.0194388	-0.692304	-0.156687	1.43954	1.16381	1.51409
ENSG00000103257	SLC7A5	C	-0.820374	-0.177195	-0.847614	-0.961445	-1.27009	-1.28562	1.05103	1.51579	0.826466	0.716782	0.66854	0.583734
ENSG00000111875	ASF1A	C	-0.212622	-0.682193	-0.395122	-1.59756	-1.13085	-1.23719	1.1245	0.398207	0.802684	1.12322	0.832423	0.974509
ENSG00000263020		C	-0.478167	-0.297535	-1.62914	-0.477535	0.254995	-1.22219	0.965239	2.03631	0.650578	0.465621	0.359712	-0.627887
ENSG00000268173		C	-0.548058	-0.548058	-0.548058	-0.548058	-0.548058	-0.548058	-0.548058	-0.548058	-0.548058	1.81051	1.8305	1.29152
ENSG00000198380	GFPT1	C	-1.00969	-1.65525	-1.14639	-0.542315	-0.135433	-0.110368	0.48129	-0.193754	0.365291	1.36969	1.25022	1.3267
ENSG00000130518	KIAA1683	C	-1.23392	-0.77535	-0.872702	-1.29519	-0.937258	-0.357587	0.502752	1.0517	0.621231	0.993849	1.30558	0.996892
ENSG00000100219	XBP1	C	-1.39326	-1.31645	-1.59972	0.327278	0.018073	0.0977424	-0.0106408	0.100678	0.0478817	1.29073	1.21766	1.22003
ENSG00000224080	UBE2FP1	C	-1.31982	-0.690955	-1.35049	-0.244957	-0.0814128	0.148555	-0.0445588	-0.574762	-0.232556	1.65423	1.35396	1.38276
ENSG00000006459	KDM7A	C	-1.15994	-1.61417	-1.18943	-0.293742	0.356478	0.790668	0.060432	-0.538479	-0.0747776	1.09715	1.25921	1.3066
ENSG00000175197	DDIT3	C	-1.2914	-0.807723	-0.829121	-0.904342	-1.09945	-0.676254	0.719961	0.822647	0.662485	1.03896	1.17097	1.19327
ENSG00000283900		C	-0.130469	-1.6553	-0.322279	0.390766	-1.6553	1.1481	-0.332411	0.83996	-0.299688	1.2056	-0.381915	1.19293
ENSG00000180667	YOD1	C	-0.677609	-1.10585	-1.179	-1.08554	-0.530613	0.493024	0.117662	-0.146139	-0.167864	1.24599	1.50107	1.53487
ENSG00000259529		C	-1.28774	-1.77674	-1.20129	0.0775086	0.269791	-0.0248883	0.184285	0.000910922	0.0742785	1.40165	0.976784	1.30545
ENSG00000113600	C9	C	-0.883079	-0.419848	-1.35324	-0.626481	-0.640806	-1.35324	0.801841	0.199107	0.655487	1.458	1.11719	1.04506
ENSG00000102393	GLA	C	-1.20184	-1.10236	-0.89647	-0.771823	-0.598542	-0.739041	0.457189	0.426991	0.378145	1.50968	1.30218	1.23589
ENSG00000273294	C1QTNF3-AMACR	C	-0.893471	-0.893471	1.18905	-0.893471	1.18581	-0.893471	0.728879	-0.893471	0.833306	-0.893471	-0.0467397	1.47052
ENSG00000197860	SGTB	C	-1.01521	-1.51915	-1.26894	-0.552038	-0.736584	0.160179	0.705286	0.263913	0.327624	1.37808	0.957887	1.29896
ENSG00000267519		C	-1.22886	-1.14609	-0.918222	-0.657125	-0.0640488	-0.455505	-0.000668442	0.164032	-0.141874	1.37131	1.65722	1.41984
ENSG00000127824	TUBA4A	C	-0.456468	0.23206	-0.289423	-0.593308	-1.70165	-1.3263	1.22702	1.5236	1.3295	0.146081	0.0713149	-0.162421
ENSG00000059769	DNAJC25	C	-0.691992	-0.851338	-0.814156	-1.12842	-1.21383	-0.0536945	0.38135	-0.141433	0.23419	1.55968	1.23165	1.48798
ENSG00000226650	KIF4B	C	-0.321477	-1.26566	-1.26566	-0.369067	-1.26566	-0.754394	1.16599	1.48341	0.961181	0.640249	0.476378	0.514696
ENSG00000159450	TCHH	C	-0.899082	-0.899082	-0.414218	-0.899082	-0.179106	-0.387229	-0.0688251	0.0182868	-0.899082	1.11801	1.75333	1.75608
ENSG00000270882	HIST2H4A	C	-0.358342	-0.0260923	0.656935	-1.18089	0.0599768	-1.18089	-1.18089	-0.260737	0.200444	0.993676	2.27083	0.00597961
ENSG00000137193	PIM1	C	-0.894582	-0.685189	-0.683509	-1.10672	-1.25766	-0.992223	0.707191	1.24693	0.7156	0.978204	0.942504	1.02946
ENSG00000150991	UBC	C	-1.29684	-1.02801	-1.15036	-0.383636	-0.848751	-0.873952	0.7559	0.878762	0.793395	1.16227	1.00806	0.98316
ENSG00000179454	KLHL28	C	-0.970843	-0.940011	-0.651598	-0.632172	-0.342279	0.709323	-0.390353	-0.577471	-0.663462	1.57373	1.15563	1.72951
ENSG00000197063	MAFG	C	-1.58518	-1.08696	-1.32981	-0.402471	-0.330449	-0.338068	0.428252	0.583336	0.410354	1.11473	1.24702	1.28923
ENSG00000106546	AHR	C	0.0592909	-0.529002	-0.0543267	-1.77276	-1.47877	-1.09629	0.844144	0.442866	1.05347	0.903333	0.707584	0.920456
ENSG00000259820		C	-0.861949	-0.866779	-0.347021	-1.93078	-0.696659	-0.605317	1.0902	0.740144	0.863033	0.744906	0.833286	1.03694
ENSG00000187627	RGPD1	C	-1.0031	-1.0031	-1.0031	-1.0031	1.02193	0.769264	0.283223	1.16432	-1.0031	1.00257	1.27931	-0.505112
ENSG00000026103	FAS	C	-1.06	-1.79193	-1.28744	-0.137078	0.319461	0.86986	0.435285	-0.317066	-0.363962	1.06006	1.16224	1.11057
ENSG00000115520	COQ10B	C	-0.982047	-1.75044	-0.993644	-0.119709	0.214369	0.74446	-0.108319	-0.556181	-0.290415	1.11265	1.39504	1.33423
ENSG00000261375		C	-0.993385	-0.993385	-0.993385	0.582374	-0.090497	-0.993385	0.615199	-0.993385	-0.120088	1.18092	1.4828	1.31622
ENSG00000165197	VEGFD	C	-0.687744	-0.756036	-0.719936	-1.22606	-0.635331	-1.36622	0.769484	0.143374	1.00874	1.11958	1.27096	1.07919
ENSG00000177683	THAP5	C	-0.691792	-0.747369	-0.496151	-1.10534	-1.12548	0.867527	-0.12279	-0.373631	-0.404084	1.43753	1.00799	1.7536
ENSG00000130513	GDF15	C	-1.34746	-0.760732	-1.34361	0.106551	-0.946099	-0.98266	0.578368	1.2273	1.02689	0.644049	0.936573	0.860831
ENSG00000087074	PPP1R15A	C	-1.5653	-1.18766	-1.43565	0.420383	0.103703	0.308712	-0.353973	0.276539	-0.252122	1.21779	1.27032	1.19725
ENSG00000170345	FOS	C	-1.38612	-1.04493	-0.77397	-0.00682749	-0.914762	-0.665732	-0.089038	0.864012	0.0107127	1.29866	1.3491	1.35889
ENSG00000158201	ABHD3	C	-0.483274	-1.12346	-0.601394	-1.15441	-1.023	-1.1479	1.19107	0.573569	1.15542	0.932424	0.639343	1.04161
ENSG00000117036	ETV3	C	-1.31878	-1.53096	-1.26375	0.165632	0.0526076	0.372963	-0.244012	-0.194742	0.0732209	1.24484	1.26908	1.3739
ENSG00000279207		C	-0.141807	-0.52386	-0.646312	-1.40852	-1.37771	-1.25336	1.05481	0.922738	0.87731	0.81197	0.73613	0.948613
ENSG00000043093	DCUN1D1	C	-0.685083	-1.2865	-0.806689	-0.423026	0.300182	0.692468	0.00413755	-1.3534	-0.462881	1.48447	1.1968	1.33952
ENSG00000110876	SELPLG	C	-1.15485	-0.763751	-0.571546	-0.799546	-0.665965	-1.1695	0.10549	0.705172	0.173005	1.19804	1.46033	1.48313
ENSG00000215837	SDHAP2	C	-0.427983	2.06984	-0.427983	-0.427983	-0.427983	-0.427983	-0.427983	-0.427983	-0.427983	-0.427983	2.20999	-0.427983
ENSG00000083312	TNPO1	C	-0.68849	-1.49578	-0.949366	-1.23922	-0.572856	-0.244277	0.994969	0.0513797	0.680027	1.08858	1.14628	1.22874
ENSG00000141232	TOB1	C	-1.02972	-0.635079	-0.991541	-1.00121	-1.26107	-0.707413	1.17479	1.10224	0.712916	1.04252	0.787011	0.806552
ENSG00000257524		C	-0.732443	0.837905	-1.84897	0.196014	0.205423	-0.79859	1.17416	1.06885	0.743446	-0.664595	0.932265	-1.11346
ENSG00000129932	DOHH	C	-0.906719	-0.664312	-1.44627	-0.122744	-1.26025	-0.739844	0.294828	1.16623	0.478523	0.573419	1.45228	1.17485
ENSG00000044574	HSPA5	C	-1.12039	-1.27756	-1.14095	-0.285782	-0.232992	-0.428587	0.205399	-0.222221	0.151909	1.6592	1.35626	1.33571
ENSG00000240038	AMY2B	C	-0.629229	-0.979513	-0.284068	-1.70771	-0.924873	-0.864913	1.23633	0.678979	0.956007	0.892932	0.709641	0.916418
ENSG00000256087	ZNF432	C	-0.529216	-1.37385	-0.736958	-1.02188	-0.422364	-0.508739	0.534614	-0.489683	0.252224	1.63749	1.37333	1.28503
ENSG00000181472	ZBTB2	C	-0.739004	-0.795917	-0.698601	-1.1953	-0.947845	-1.2736	0.97429	0.800905	0.897541	1.01567	0.856775	1.10509
ENSG00000279648		C	-0.646614	-0.864602	-0.227078	-1.88393	-0.956897	-0.116057	0.855808	-0.201606	0.513454	1.40849	1.19878	0.920255
ENSG00000248874	C5orf17	C	-0.761339	-1.75069	-0.333334	-0.542846	-0.829648	-0.826582	0.42956	0.470146	0.373974	1.42156	0.819305	1.5299
ENSG00000174125	TLR1	C	-0.627711	-0.989417	-0.268052	-0.243707	0.0449512	0.0870955	-0.578947	-1.2155	-0.800148	1.52697	1.47647	1.588
ENSG00000272512		C	-1.13756	-1.32252	-1.6524	0.213212	0.0744975	0.29905	-0.106515	0.521621	-0.457544	0.710905	1.37424	1.48301
ENSG00000001084	GCLC	C	-0.519202	-1.20961	-0.519856	-1.43009	-0.787108	-0.846776	1.01443	0.0225035	1.01097	1.16447	1.01757	1.0827
ENSG00000207563	MIR23B	C	-0.930924	-0.930924	-0.930924	-0.930924	-0.930924	-0.930924	1.09474	0.624848	1.35919	0.414816	1.08952	1.00243
ENSG00000168646	AXIN2	C	-0.553985	0.0490265	0.086048	-1.66663	-1.19693	-1.53143	0.677201	1.05986	0.737862	0.436488	0.975451	0.927027
ENSG00000169297	NR0B1	C	-0.909867	-0.909867	-0.909867	-0.909867	-0.909867	-0.909867	1.73498	1.05892	0.625072	0.530379	0.543333	0.966526
ENSG00000136160	EDNRB	C	0.145766	-0.41139	-0.263651	-1.28696	-1.48871	-1.53649	0.784299	0.135986	1.12696	0.947825	0.916864	0.929503
ENSG00000181016	LSMEM1	C	-0.140219	-1.60993	-1.17947	-1.36846	0.214418	-0.41127	0.21448	0.458472	0.089244	1.26704	1.24076	1.22494
ENSG00000162461	SLC25A34	C	-1.39236	-0.81094	-0.941191	-0.34948	-0.346676	-0.438596	-0.346614	0.158538	-0.0404944	1.41136	1.82236	1.2741
ENSG00000249476		C	-0.574705	-2.14195	-0.543604	0.391512	-0.729161	-0.724529	0.559543	-0.160762	0.539487	1.1006	1.39448	0.889094
ENSG00000273599		C	-0.990111	-1.70097	-0.678894	-0.6048	0.20329	-0.497803	-0.46322	0.547773	0.143058	1.34481	1.47181	1.22505
ENSG00000188786	MTF1	C	-1.09478	-1.60202	-1.49167	-0.101677	0.137593	-0.102945	0.136801	0.0218468	0.277196	1.24448	1.35653	1.21864
ENSG00000269897	COMMD3-BMI1	C	-0.608657	-1.3228	1.63836	-1.3228	0.192183	-1.3228	0.485755	1.05639	-0.41658	0.299956	0.952981	0.368002
ENSG00000174010	KLHL15	C	-1.24032	-1.56326	-0.744903	-0.643775	-0.242579	-0.00369538	0.212218	-0.148965	0.187486	1.53555	1.40404	1.24821
ENSG00000197140	ADAM32	C	-1.12017	-0.787339	-1.50756	-0.518699	-0.709754	-0.225102	0.572727	-0.199809	0.453923	1.27212	1.35884	1.41081
ENSG00000132010	ZNF20	C	-0.580963	-0.529445	0.423173	-0.115305	-1.67802	-1.84637	0.599159	0.607932	0.605984	1.48602	0.771477	0.256363
ENSG00000112763	BTN2A1	C	-1.56143	-1.34861	-1.41168	0.617658	0.476531	0.271855	-0.209152	-0.163401	-0.115707	1.29008	1.08596	1.06789
ENSG00000135870	RC3H1	C	-0.763228	-1.22903	-0.859166	-0.949285	-1.05157	-0.364623	0.965714	0.0217581	0.377971	1.26463	1.23074	1.35608
ENSG00000132002	DNAJB1	C	-0.628774	-0.624588	-0.64178	-1.05116	-1.16294	-1.45134	0.827588	1.04619	0.780831	1.09566	0.978213	0.832107
ENSG00000164463	CREBRF	C	-1.0386	-1.16416	-0.734877	-0.645167	-0.482558	0.714751	-0.028768	-0.896669	0.0625667	1.38383	1.15139	1.67827
ENSG00000244257	PKD1P1	C	-0.286451	1.0159	-1.66675	-0.28226	-0.793421	-0.362693	-0.289119	1.19888	-1.3544	0.713289	0.75083	1.35619
ENSG00000151632	AKR1C2	C	-0.446106	-0.48909	-0.955002	-1.58118	-0.418249	-1.45183	0.916456	0.87494	1.02437	0.980033	0.603796	0.941863
ENSG00000023839	ABCC2	C	-0.286075	-1.28175	-1.54114	-1.27583	-0.312473	-0.555909	0.892106	0.702112	0.50963	1.00843	1.13588	1.00502
ENSG00000207870	MIR221	C	-1.41	-1.70899	-0.966926	-0.062043	0.159851	0.44584	-0.230807	0.0452303	-0.0703059	1.4222	1.2944	1.08154
ENSG00000042832	TG	C	-0.368107	-0.799359	-1.07872	-0.973939	-1.32003	-0.999179	0.780787	0.5659	1.06412	0.926366	0.984082	1.21807
ENSG00000127311	HELB	C	-0.768163	-1.60653	-1.32978	-0.307324	0.654912	0.37969	0.00988702	-0.678447	-0.121426	0.971195	1.21633	1.57966
ENSG00000132823	OSER1	C	-1.297	-1.34775	-0.951737	-0.394806	-0.342268	-0.715057	0.430366	0.186964	0.410191	1.48872	1.27215	1.26022
ENSG00000148120	C9orf3	C	-1.21108	-0.98359	-0.878752	-0.830368	-1.02263	-0.600995	1.20814	1.28249	1.22037	0.556633	0.622925	0.636858
ENSG00000198018	ENTPD7	C	-1.14839	-0.898268	-0.936173	-0.752747	-0.804518	-0.723557	0.666157	0.100857	0.391437	1.33798	1.51473	1.25249
ENSG00000109971	HSPA8	C	-0.824015	-0.92363	-0.743613	-0.811945	-1.09425	-1.25849	0.909594	0.663373	0.92937	1.18581	1.00732	0.960478
ENSG00000171889	MIR31HG	C	-1.15306	-1.60893	-0.826025	-0.601476	-0.178412	-0.88115	0.349274	0.814173	1.08799	0.578961	1.1906	1.22805
ENSG00000152503	TRIM36	C	-1.33732	-2.07133	-0.783405	0.203279	-0.611933	0.344495	0.635805	0.432843	0.207163	0.963576	1.30526	0.711563
ENSG00000223403	MEG9	C	-1.20717	-0.902834	-1.2238	-0.682092	-0.282854	-0.825982	0.355937	0.874853	0.0519909	1.63029	1.06063	1.15103
ENSG00000177888	ZBTB41	C	-0.470277	-1.63979	-0.42243	-1.2206	-0.285444	0.498404	0.0732182	-0.799682	0.292443	1.07421	1.41405	1.4859
ENSG00000059804	SLC2A3	C	0.406976	0.186099	0.260618	-1.24794	-1.79264	-1.61404	1.23531	0.91237	0.863169	0.434885	0.169857	0.185337
ENSG00000183508	FAM46C	C	-0.597799	-1.24676	-1.66568	-0.326468	0.155791	0.091573	-0.614533	-0.0849349	0.128805	1.36272	1.35591	1.44137
ENSG00000122257	RBBP6	C	-1.24915	-1.67789	-1.26027	0.111855	0.270376	0.584548	0.198736	-0.500641	-0.0608015	1.05225	1.21692	1.31406
ENSG00000188199	NUTM2B	C	-0.280998	-0.394982	-0.530558	-1.55991	-1.30228	-0.976239	1.20749	0.614141	1.17776	-0.00826238	1.21367	0.840166
ENSG00000161939	RNASEK-C17orf49	C	-1.00808	-0.394558	-2.17028	-0.152753	0.565509	1.22924	-0.883703	1.34559	0.179056	0.21796	0.440885	0.631141
ENSG00000140450	ARRDC4	C	-0.138439	-0.848915	-0.293416	-1.37671	-0.500387	-1.79865	0.911119	0.337625	0.399281	1.26759	1.0103	1.03061
ENSG00000157654	PALM2-AKAP2	C	-0.546531	1.23389	-0.546531	-0.546531	-0.546531	-0.546531	-0.546531	-0.546531	-0.546531	1.84803	-0.546531	1.83686
ENSG00000010379	SLC6A13	C	-1.38126	-0.641771	-1.38126	-0.389542	-0.585813	-0.583154	0.424874	0.441963	0.140251	1.11736	1.78336	1.055
ENSG00000243207	PPAN-P2RY11	C	-0.828072	0.287435	-0.721696	1.18068	0.226154	-2.04825	0.650531	1.22048	0.654369	0.527335	0.0545159	-1.20348
ENSG00000281501	SEPSECS-AS1	C	-0.79279	-1.90987	-0.878883	-0.386703	-0.551756	-0.541746	1.00683	0.0930811	0.575917	1.2654	1.04638	1.07414
ENSG00000111886	GABRR2	C	-1.06068	-0.984245	-0.926064	-1.11083	-0.627624	0.111837	0.169079	0.0910444	0.0459541	1.07397	1.74934	1.46822
ENSG00000213638	ADAT3	C	-1.0441	-0.0719234	-1.19642	-0.675123	-1.30436	-0.647252	0.0010023	1.06266	0.109853	1.27095	1.36719	1.12753
ENSG00000138764	CCNG2	C	-0.503541	-1.31982	-0.854352	-0.852494	-0.291642	0.0520285	-0.0784174	-0.558905	-0.204241	1.49676	1.48972	1.62489
ENSG00000189157	FAM47E	C	-0.663813	-1.07524	-0.710311	-0.938502	-0.920058	-1.24478	0.999602	1.24116	1.30063	0.805901	0.517325	0.688089
ENSG00000091128	LAMB4	C	-0.684616	-1.22236	-0.211722	-0.96892	-1.39908	-0.480049	0.646777	-0.0479173	0.402147	1.33127	1.46002	1.17445
ENSG00000172216	CEBPB	C	-0.103211	-0.0846175	-0.916387	-0.524895	-1.32201	-1.787	0.778121	1.53137	0.758989	-0.00234653	0.862583	0.809409
ENSG00000094975	SUCO	C	-0.633143	-1.58899	-1.02567	-1.03235	-0.0858066	0.145404	0.432886	-0.407077	0.124499	1.40285	1.20354	1.46386
ENSG00000166908	PIP4K2C	C	-0.461924	-0.21732	-0.1131	-1.05874	-0.704123	-1.69638	1.44297	1.58278	1.27071	0.0543146	0.055853	-0.155051
ENSG00000156510	HKDC1	C	-0.346671	-0.514248	-1.25838	-0.679775	-1.25838	-1.25838	0.630149	1.16437	1.22019	0.984145	1.06174	0.255238
ENSG00000249661	TNRC18P1	C	-1.21108	-0.675307	-1.41833	-1.14006	0.494714	-0.0243997	0.308371	-0.0331709	-0.018964	0.511075	1.70331	1.50383
ENSG00000134245	WNT2B	C	-0.830072	-1.64259	-0.66148	-0.717728	-0.857217	-0.381711	0.704203	0.196103	0.258867	1.42124	1.19449	1.31589
ENSG00000144445	KANSL1L	C	-0.832348	-1.63777	-0.956129	-0.106844	0.432129	0.587978	-0.0241527	-0.806847	-0.588148	1.39039	1.2164	1.32535
ENSG00000175105	ZNF654	C	-0.318909	-1.28548	-0.862145	-0.957428	-0.428551	0.503827	0.522377	-0.911956	-0.435102	1.43072	1.21884	1.52381
ENSG00000228315	GUSBP11	C	-0.434029	-0.73678	-0.437786	-1.52665	-0.562982	-1.58476	0.743001	1.2812	0.686787	0.713903	1.02097	0.83713
ENSG00000131480	AOC2	C	-0.524935	-1.0086	-0.816861	-1.03721	-1.06857	-0.881051	0.508381	1.32218	0.219827	1.60166	0.896757	0.788413
ENSG00000270898	GPR75-ASB3	C	-0.392594	1.1634	0.549601	-0.320979	-1.14672	-1.14672	-1.14672	0.519646	-1.14672	0.566899	1.01735	1.48357
ENSG00000254912		C	-0.365461	-1.41516	-1.14989	0.593615	-0.541026	-0.83703	0.145294	-0.383129	-0.270345	1.45291	1.44364	1.32657
ENSG00000213297	ZNF625-ZNF20	C	0.110227	-2.26995	0.545456	-0.965952	0.536268	1.21708	0.190973	-0.235569	0.590165	-0.926326	-0.0318838	1.23951
ENSG00000237927		C	-1.22114	-1.22114	-1.22114	0.0841911	0.571462	-0.070272	-0.138687	-0.372043	-0.433559	1.57911	1.64824	0.794957
ENSG00000147650	LRP12	C	-0.890793	-1.65891	-1.40287	-0.426232	0.22828	-0.0441688	0.283038	-0.357471	0.475479	1.17705	1.24509	1.37152
ENSG00000181722	ZBTB20	C	-0.896875	-1.20556	-1.19013	-0.710347	0.742315	1.37201	1.4536	-0.894508	-0.128908	-0.126816	1.09718	0.488044
ENSG00000164309	CMYA5	C	-0.660707	-0.568909	-1.29589	-0.640787	-1.49372	-0.554059	1.20861	0.641263	0.290578	0.545251	0.979876	1.54849
ENSG00000113924	HGD	C	-0.756999	-1.6924	-0.737986	-0.854645	-0.688622	-0.68528	1.29994	0.660218	0.498093	1.03727	0.801832	1.11857
ENSG00000134049	IER3IP1	C	-0.473656	-0.619645	-0.561313	-0.563509	-1.0093	1.45553	-0.0085133	-1.02305	-0.940612	1.1676	1.3515	1.22496
ENSG00000114933	INO80D	C	-0.539345	-1.50078	-1.29403	-0.593655	-0.438665	0.645155	0.579527	-0.675404	-0.0325934	1.04899	1.34834	1.45247
ENSG00000166225	FRS2	C	-1.12522	-1.80222	-1.20813	0.0302093	0.178928	0.941588	0.32563	-0.467881	-0.21448	1.02555	1.19049	1.12552
ENSG00000205085	FAM71F2	C	-0.6159	-1.948	-0.997656	-0.34486	-0.339535	-0.0303402	0.675595	0.215786	-0.421937	1.04788	1.45187	1.3071
ENSG00000242732	RTL5	C	-1.53968	-1.44528	-1.73757	0.819759	0.782523	0.362873	0.169748	0.815402	-0.233966	0.630063	0.607096	0.769031
ENSG00000007866	TEAD3	C	-0.967334	-0.253041	-0.528588	-0.966855	-0.684828	-1.80856	0.703552	1.35086	0.781639	1.18393	0.651818	0.537407
ENSG00000225883	BMS1P11	C	-0.983735	1.48525	0.909182	-0.983735	-0.983735	0.55392	-0.983735	-0.983735	0.391902	-0.420651	0.502923	1.49615
ENSG00000267405		C	-0.532955	-1.47769	-1.47769	-0.443596	-0.174106	-0.64548	0.328481	0.753693	-0.0986901	1.27922	0.866282	1.62252
ENSG00000203811	HIST2H3C	C	-0.837899	0.689025	-0.837899	-0.238107	-0.837899	-0.837899	-0.0552274	0.521092	-0.837899	0.639624	2.50143	0.131662
ENSG00000160685	ZBTB7B	C	-0.484644	0.0250222	-0.672462	-1.44796	-0.987117	-1.29642	1.22151	1.69171	0.920999	0.31104	0.316449	0.401877
ENSG00000186462	NAP1L2	C	0.217367	-0.515355	-0.389547	-1.19732	-0.738681	-2.04558	1.06573	0.882151	0.877841	0.992467	0.837889	0.0130367
ENSG00000146587	RBAK	C	-0.372602	-1.50389	-0.11366	-1.62081	-0.764605	-0.293535	0.433967	-0.0234123	0.422589	1.25842	1.19985	1.37769
ENSG00000260941	LINC00622	C	-0.769084	-1.50211	-1.37625	-0.162235	0.119169	-0.205727	0.119245	-0.388899	0.0250124	1.21057	1.11138	1.81894
ENSG00000260643		C	-1.28587	-0.965443	-1.17638	0.64414	0.295257	-0.86024	-0.365425	-0.0432237	-0.253607	1.70945	1.05456	1.24679
ENSG00000198406	BZW1P2	C	-0.00515371	-0.613018	-1.21626	-1.35026	0.836311	-0.421764	-0.326216	-0.0823266	1.95731	1.47593	-0.507658	0.253101
ENSG00000259623		C	-0.197251	-0.646704	-0.740301	-0.861652	-1.76078	-0.672521	1.16047	-0.183495	0.357802	1.15778	1.1555	1.23114
ENSG00000172748	ZNF596	C	-1.05833	-1.35819	-0.662941	-0.583402	-0.822663	-0.861313	0.70022	0.334469	0.63274	1.52917	1.37852	0.771721
ENSG00000145632	PLK2	C	-0.058929	-0.378059	-0.28534	-0.308301	0.0469912	-0.0522676	-1.05587	-1.35033	-1.02221	1.65586	1.36285	1.44561
ENSG00000207864	MIR27B	C	-0.591863	-0.767729	-1.54867	-0.941443	-0.95346	-0.705826	0.824033	0.857787	1.26091	1.09	0.94529	0.530961
ENSG00000217128	FNIP1	C	-0.725381	-1.09995	-1.24873	-1.02433	-0.280613	-0.212095	0.32611	-0.487763	0.552743	1.41459	1.41998	1.36544
ENSG00000276141	WHAMMP3	C	-1.33478	-1.17912	-1.48583	-0.378843	-0.00481301	-0.134871	0.129056	0.000658289	0.427005	1.45697	1.26611	1.23846
ENSG00000124151	NCOA3	C	-1.40476	-1.60452	-1.46841	0.0941169	0.262538	0.640702	0.258541	-0.17387	0.102854	0.862781	1.17586	1.25417
ENSG00000259399	TGIF2-C20orf24	C	1.04583	-0.9196	-0.9196	-0.9196	0.642008	1.11214	-0.9196	0.318075	1.51847	-0.9196	0.881069	-0.9196
ENSG00000248710		C	-0.937873	-0.937873	-0.937873	-0.937873	0.828372	0.83412	1.26087	0.444765	-0.937873	-0.937873	1.10707	1.15205
ENSG00000119537	KDSR	C	-0.835202	-1.72366	-1.20772	-0.227545	0.10169	0.50927	0.157327	-0.631627	-0.0555867	1.26763	1.22645	1.41898
ENSG00000283646	LINC02009	C	-0.933846	-0.933846	-0.129798	-0.933846	-0.933846	-0.933846	0.320846	0.580407	0.218585	1.49665	0.221352	1.96119
ENSG00000173530	TNFRSF10D	C	-0.420017	-0.273738	-0.1214	-1.59837	-1.23234	-1.46346	0.954425	0.498183	0.89214	0.906163	1.01789	0.840529
ENSG00000179456	ZBTB18	C	-0.20188	-0.287025	-0.0746594	-1.76507	-1.21312	-1.38904	1.10022	1.0175	1.00703	0.608802	0.659755	0.537481
ENSG00000197019	SERTAD1	C	-1.77322	-0.578608	-1.65551	0.634511	-0.100982	-0.161936	0.0219424	0.384002	-0.235156	0.87766	1.19216	1.39513
ENSG00000283293	RN7SK	C	0.784391	-0.292721	-0.418853	0.200498	-0.36762	-0.803445	-1.40939	-1.40939	0.118398	0.781444	0.800692	2.01599
ENSG00000112245	PTP4A1	C	-0.694934	-1.39258	-0.923765	-0.516407	0.0935708	0.766027	-0.0154053	-1.07927	-0.324566	1.39338	1.24298	1.45097
ENSG00000107282	APBA1	C	-0.110331	-0.299455	0.497153	-1.37417	-1.54616	-0.993423	1.13322	1.45415	1.35744	0.119433	0.106055	-0.34392
ENSG00000164976	MYORG	C	-0.324128	0.224067	0.0403432	-1.42662	-1.40098	-1.11205	1.6808	1.16322	1.18518	-0.126824	0.0975676	-0.000577581
ENSG00000237296	SMG1P1	C	-0.423983	-1.38673	-0.793701	-1.59632	0.0269794	-0.507226	-0.115309	0.521753	0.678987	0.71345	1.60257	1.27953
ENSG00000202198		C	-0.41849	-0.41849	-0.41849	-0.41849	-0.41849	-0.41849	1.59648	2.58842	-0.41849	-0.41849	-0.41849	-0.41849
ENSG00000116747	TROVE2	C	-0.52054	-1.61218	-0.590191	-0.686132	-0.113899	1.26619	0.144583	-1.01779	-0.486259	1.19347	1.06624	1.35651
ENSG00000108510	MED13	C	-0.744114	-1.73077	-1.3495	-0.00316366	0.072075	0.66601	0.322368	-0.685495	-0.21085	0.977922	1.33285	1.35267
ENSG00000179119	SPTY2D1	C	-1.17842	-1.51335	-1.03087	-0.575105	-0.205297	-0.237472	0.502534	-0.134079	0.334526	1.43281	1.32947	1.27525
ENSG00000127080	IPPK	C	-1.46581	-1.01843	-1.88829	0.653137	0.741569	0.254854	-0.307472	-0.133663	0.136974	1.00706	1.11355	0.906517
ENSG00000226314	ZNF192P1	C	-0.604243	-1.17145	-0.354385	-1.17145	-1.17145	-0.117423	0.70017	-0.275311	0.257519	1.47325	0.66432	1.77045
ENSG00000072210	ALDH3A2	C	-0.0696506	-0.122889	0.130999	-1.65158	-1.42193	-1.2455	1.35291	1.08446	1.20109	0.386926	0.167627	0.187529
ENSG00000260398		C	-0.20139	-1.24934	-1.34691	-0.829148	-0.610532	-0.267226	0.31128	-0.274153	0.186509	1.1428	1.47941	1.65871
ENSG00000248019	FAM13A-AS1	C	-0.438394	-1.13881	-0.875379	-1.13433	-0.840751	-1.16511	0.63838	0.827387	1.00992	1.16158	1.07843	0.877073
ENSG00000093100		C	0.681222	-1.67902	-1.22562	-0.519703	1.01734	-0.182888	-0.104042	-0.347683	-0.801637	1.56456	1.2335	0.363977
ENSG00000162522	KIAA1522	C	-0.215128	0.519377	-0.00487459	-1.3003	-1.27003	-1.56909	0.840791	1.79799	0.959992	-0.0714134	0.118481	0.194211
ENSG00000121297	TSHZ3	C	-0.18055	0.106864	0.0817395	-1.45002	-1.61161	-1.08586	0.402803	1.80948	1.1747	0.0560315	0.412788	0.283641
ENSG00000136720	HS6ST1	C	-1.11329	-0.577348	-1.11612	-0.723579	-0.769785	-1.25887	0.554704	1.19239	0.754979	0.896205	1.22809	0.932614
ENSG00000183762	KREMEN1	C	-1.72104	-0.975912	-1.84866	0.133961	0.319006	0.738318	0.543024	0.532978	-0.313161	0.636088	0.907624	1.04778
ENSG00000261087		C	-0.537449	-0.54241	-1.03125	-0.892274	-1.20008	-1.1942	0.872115	1.04681	1.31422	1.28979	0.262321	0.61241
ENSG00000159228	CBR1	C	-0.862435	-0.321776	-0.99378	-0.747623	-1.43349	-1.14226	1.136	0.99991	1.11441	0.857497	0.633768	0.759782
ENSG00000108256	NUFIP2	C	-0.576668	-1.23534	-0.979512	-1.25178	-0.717663	-0.315946	0.893634	-0.147371	0.484585	1.19484	1.28793	1.3633
ENSG00000121578	B4GALT4	C	-0.662393	-1.34838	-1.81597	-0.487748	0.0369997	0.561693	0.300686	-0.142104	-0.171162	1.48123	0.997555	1.24961
ENSG00000114796	KLHL24	C	0.216815	-0.918477	-0.558066	-1.36529	-0.998812	-0.622526	0.639408	-0.62994	0.0984988	1.44837	1.25135	1.43867
ENSG00000260342		C	-2.23329	0.559464	-0.604192	-0.597332	0.533733	-0.867545	0.965403	0.454976	-0.576584	0.931099	1.25243	0.181841
ENSG00000068323	TFE3	C	-1.7107	-1.13553	-1.50578	0.421472	-0.0639796	-0.167541	0.0268895	0.695249	0.069696	1.13631	1.24255	0.991358
ENSG00000223509		C	-0.666218	-1.31049	-0.900979	-1.16902	-0.595133	-0.435421	0.706293	-0.111114	0.587221	1.41549	0.936929	1.54245
ENSG00000170385	SLC30A1	C	0.429421	0.147235	0.062999	-2.0983	-1.91483	-0.145271	0.2613	0.380849	0.255294	1.15918	0.795584	0.66654
ENSG00000249319		C	0.203654	-1.49346	-0.194165	-1.49346	-4.49575e-05	0.121741	0.961457	1.20416	0.358568	1.06479	0.760229	-1.49346
ENSG00000164542	KIAA0895	C	-0.781471	-1.78815	0.228577	-0.289094	-1.34079	-0.726692	0.883752	0.158411	0.411917	1.22835	0.679667	1.33552
ENSG00000213139	CRYGS	C	-0.850768	-1.39611	0.207074	-1.46667	-0.556822	-0.696667	0.475775	0.0574585	1.05372	1.64729	0.517668	1.00805
ENSG00000207808	MIR27A	C	-1.07294	0.0722251	-1.07294	-1.07294	-1.07294	-0.195943	-0.248459	0.358645	0.380276	0.685603	2.00681	1.2326
ENSG00000188629	ZNF177	C	-0.139562	-0.345538	-1.75513	-1.30028	-0.452797	-0.794773	1.38256	0.279974	0.367716	1.23144	1.23584	0.290548
ENSG00000130783	CCDC62	C	-0.136375	-2.17524	-0.0214581	-0.918839	-0.250158	-1.10274	1.01137	1.26558	0.474907	0.458213	0.48092	0.913818
ENSG00000236901	MIR600HG	C	-0.148406	-0.343617	-0.320069	-1.8254	-1.18901	-1.17888	1.21847	0.956028	0.662107	0.811649	0.998836	0.358288
ENSG00000075089	ACTR6	C	-0.213956	-0.685992	-0.776058	-1.62595	-0.203053	1.21825	-0.216541	-0.764392	-0.523024	1.27099	1.16588	1.35384
ENSG00000086730	LAT2	C	-1.30375	-0.490537	-0.707799	-0.485972	-1.07653	-1.07197	0.255261	0.635274	0.204464	1.31279	1.19501	1.53376
ENSG00000197322	C17orf102	C	-1.27519	-1.27519	-1.27519	-0.179622	0.917878	-0.393508	0.798082	-0.625891	0.0609631	1.05369	1.61787	0.576107
ENSG00000112561	TFEB	C	-0.0254893	0.233178	-0.221348	-1.17865	-1.36794	-1.4003	1.16025	1.8038	0.93587	-0.0615217	-0.24528	0.367426
ENSG00000149231	CCDC82	C	-0.668363	-1.47111	-0.976124	-0.607393	0.161656	1.29874	-0.0660792	-0.906227	-0.372027	1.35102	1.02629	1.22962
ENSG00000172795	DCP2	C	-0.323912	-1.68129	-0.98369	-0.880447	-0.244184	0.362309	0.627719	-0.692949	-0.146075	1.30125	1.37875	1.28252
ENSG00000171116	HSFX1	C	0.432335	-0.357868	0.917693	-1.76647	-1.76647	-0.686214	-0.122215	1.03331	1.17973	0.424722	0.0216499	0.689801
ENSG00000083844	ZNF264	C	-1.35352	-1.23383	-1.06027	-1.01417	-0.259357	-0.159567	0.413604	0.418306	0.52791	0.977529	1.20297	1.54039
ENSG00000151929	BAG3	C	-1.41752	-0.628299	-1.17077	-0.298587	-1.07767	-0.905938	0.718691	1.0911	0.756803	0.962158	1.0479	0.922132
ENSG00000196233	LCOR	C	-1.00282	-1.71053	-1.28096	-0.401762	0.168188	0.846287	0.523848	-0.502925	-0.0745273	1.04238	1.05595	1.33687
ENSG00000163635	ATXN7	C	-1.58873	-1.06104	-1.79666	0.25468	-0.173515	0.998019	0.641758	-0.279269	0.600332	0.456638	1.16812	0.77967
ENSG00000132510	KDM6B	C	-1.6457	-0.66571	-1.73798	0.77452	0.454095	0.190002	-0.530829	0.292187	-0.336991	0.85057	1.23522	1.12062
ENSG00000167106	FAM102A	C	-0.340883	0.246323	-0.244071	-1.59927	-1.37174	-1.34457	0.798339	1.40406	1.01471	0.28161	0.833816	0.321663
ENSG00000169967	MAP3K2	C	-0.602801	-1.54947	-1.14647	-0.596457	0.196779	0.599681	0.0904176	-0.84907	-0.167824	1.31597	1.29034	1.4189
ENSG00000278318	ZNF229	C	-0.483074	-0.362223	-0.749564	-1.68591	-1.29188	-0.682877	0.652241	0.595926	0.93627	0.601247	1.3518	1.11804
ENSG00000169359	SLC33A1	C	-0.989589	-1.32346	-1.36641	-0.615473	-0.152921	-0.114547	0.497739	-0.171541	0.13525	1.56108	1.14979	1.39008
ENSG00000172071	EIF2AK3	C	-1.37534	-1.49294	-1.27458	-0.0868926	0.391262	-0.105949	0.18046	-0.342904	0.303875	1.26549	1.36804	1.16947
ENSG00000135436	FAM186B	C	-0.438614	-1.60759	-1.60759	0.572652	0.152106	0.157853	-0.286786	-0.149325	-0.554993	1.18918	1.0358	1.53731
ENSG00000248167	TRIM39-RPP21	C	-0.853357	-0.853357	-0.853357	-0.853357	-0.853357	-0.853357	1.95299	1.37474	0.360668	0.618205	0.202535	0.611004
ENSG00000139112	GABARAPL1	C	-1.05223	-1.05552	-0.88558	-0.712673	-0.88081	-1.07837	0.766624	0.748874	0.794122	1.19822	1.02453	1.13281
ENSG00000163686	ABHD6	C	-0.0527368	-0.173281	0.158852	-1.22253	-1.54735	-1.27763	1.57863	1.2292	1.16001	0.0937129	-0.149411	0.202533
ENSG00000280987		C	0.66378	-1.72597	0.0809579	-1.1974	-0.757228	0.393869	-0.549388	1.43146	-0.236947	1.71312	-0.0707267	0.254471
ENSG00000279568		C	-0.926683	-0.928455	-0.909699	-1.11327	-0.354676	-0.663296	0.63621	-0.159242	0.234526	0.990759	1.79634	1.39749
ENSG00000120686	UFM1	C	-0.637977	-1.51405	-0.798311	-0.852442	0.254506	0.578965	0.141009	-0.901618	-0.327028	1.58588	1.11538	1.35568
ENSG00000105245	NUMBL	C	-0.654338	0.199881	-0.238987	-0.639327	-1.44933	-1.70089	0.848349	1.81941	0.848142	0.24167	0.391139	0.334288
ENSG00000225329	LHFPL3-AS2	C	-0.701673	-1.29212	-0.441577	-1.29212	-1.29212	-0.394421	0.7394	0.657396	0.703895	1.00766	1.16925	1.13643
ENSG00000230590	FTX	C	-0.768655	-1.49527	-1.10983	-0.827085	-0.378669	0.654272	0.384527	-0.466672	0.0301487	1.30563	1.18395	1.48766
ENSG00000177294	FBXO39	C	-0.479499	-0.378954	-1.42331	0.165691	0.0364265	0.131023	-0.574127	-0.885619	-0.967926	1.24408	1.4068	1.72542
ENSG00000169914	OTUD3	C	-0.253866	-0.765298	-1.22981	-1.72519	-0.7618	-0.290859	0.453546	0.271657	0.668727	1.05355	1.41815	1.16119
ENSG00000162409	PRKAA2	C	-0.189379	-0.648299	0.909295	-1.92159	-1.23924	-0.690332	1.47619	0.573008	1.14376	0.385587	0.218139	-0.0171377
ENSG00000273897		C	1.51559	-0.79624	-0.79624	-0.79624	-0.79624	-0.79624	-0.79624	1.05277	0.697067	-0.79624	1.21223	1.09602
ENSG00000258674		C	-0.300912	-0.0105553	0.360306	-1.85571	-1.85571	1.20242	0.556142	-0.119332	0.930607	-0.253406	1.05159	0.294567
ENSG00000257225		C	-0.502126	-1.52716	-1.52716	-0.876633	-0.427197	0.257257	0.344504	0.084014	0.480512	1.51629	0.948581	1.22912
ENSG00000130766	SESN2	C	-1.11628	-0.174258	-0.860534	-0.617634	-0.778159	-1.63136	0.245954	1.02651	0.444803	1.22077	1.22764	1.01254
ENSG00000111834	RSPH4A	C	-0.991025	-0.993522	-1.56674	-0.729982	-0.393715	-0.387903	0.491897	0.87846	0.156055	1.11619	1.72247	0.697807
ENSG00000198478	SH3BGRL2	C	-0.765691	-1.48058	-1.06966	-0.223089	0.457466	0.616212	0.122876	-1.33065	-0.0574035	1.27864	1.15926	1.29261
ENSG00000139438	FAM222A	C	0.0521895	-1.13175	-0.381242	-0.267433	-1.96947	-1.06535	0.156571	1.26017	0.935446	0.861052	0.941978	0.607828
ENSG00000207725	MIR222	C	-0.720052	-0.720052	-0.720052	-0.720052	-0.720052	-0.720052	0.319962	-0.720052	0.15215	1.59814	1.11068	1.85943
ENSG00000092871	RFFL	C	-1.66263	-0.849773	-1.36667	-0.00121186	-0.294007	-0.0958001	0.115963	0.156862	-0.0423231	1.52301	1.1484	1.36818
ENSG00000233327	USP32P2	C	-0.602806	1.51483	0.0301608	-1.28954	0.378974	-1.0996	-1.53047	-0.191795	0.752859	-0.0466255	0.721276	1.36273
ENSG00000186019		C	-0.610186	-0.563479	-0.610375	-0.942162	-0.917613	-1.6873	0.516908	0.948909	1.37536	1.19012	0.507466	0.792352
ENSG00000136535	TBR1	C	-0.923113	-0.923113	-0.923113	-0.923113	-0.923113	-0.923113	0.769804	0.408362	1.26875	1.33293	1.19138	0.567455
ENSG00000168917	SLC35G2	C	-0.963879	-1.60468	-1.48579	-0.435135	0.299959	0.430538	-0.0272179	-0.0996979	0.117932	1.16345	1.13835	1.46617
ENSG00000261067		C	-0.220622	-2.34469	0.545881	-0.884311	-0.438447	0.315068	0.0973877	0.340473	-0.601954	1.16489	0.709406	1.31692
ENSG00000187479	C11orf96	C	-0.853692	-2.05034	-0.829455	0.430664	-0.143388	0.610407	-0.999291	0.317173	0.519498	0.812635	0.655621	1.53017
ENSG00000171931	FBXW10	C	-1.07562	-1.07562	-1.07562	-1.07562	0.208829	-0.427317	0.726705	1.01455	0.16689	2.06004	0.56286	-0.0100577
ENSG00000285269	NA	C	-0.324443	-0.580748	0.079734	0.10896	-0.884118	-2.45279	1.51121	0.76151	0.54612	0.527449	0.193402	0.513715
ENSG00000101977	MCF2	C	-0.590188	-0.591997	-0.825936	-1.44085	-0.79388	-0.524712	-0.0863424	0.0546259	0.504816	1.11725	1.39291	1.78429
ENSG00000155304	HSPA13	C	-0.928253	-1.45284	-0.885302	-0.89559	0.0598693	0.303121	0.293983	-0.545859	-0.13701	1.55794	1.14518	1.48476
ENSG00000172530	BANP	C	-1.41286	-0.87954	-1.34753	-0.384462	-0.799291	-0.59049	0.513854	0.932184	0.620551	1.013	1.23665	1.09793
ENSG00000105085	MED26	C	-1.38191	-0.879268	-0.77912	-0.72001	-0.495453	-1.06201	0.456545	1.35453	0.259919	0.741849	1.15233	1.3526
ENSG00000175267	VWA3A	C	-0.687219	-1.29161	-0.064843	-0.629591	-1.29161	-1.29161	0.702697	0.593717	0.751527	1.27419	1.29652	0.63782
ENSG00000237575	PYY2	C	-1.18888	-0.592859	-1.79381	-0.476928	-0.502677	-0.0903072	0.446826	-0.1527	0.501149	1.55519	1.11022	1.18478
ENSG00000115738	ID2	C	-0.273491	-1.75459	-0.944205	-0.540223	-1.14381	-0.57816	0.725429	0.979622	0.507468	0.619162	1.26119	1.14161
ENSG00000167604	NFKBID	C	-1.73121	-0.410368	-0.937455	-0.88312	-0.590207	-0.398566	0.474098	0.182256	0.307758	1.33719	1.4185	1.23113
ENSG00000281332	LINC00997	C	-1.26138	0.362194	-0.331578	-1.5209	-1.05229	-1.04215	1.35739	0.774053	0.571929	0.439648	1.20436	0.498714
ENSG00000196358	NTNG2	C	-1.4531	-1.4531	-0.223427	0.396835	-0.16007	0.75926	0.260447	0.547169	-1.4531	0.291299	0.850559	1.63722
ENSG00000254806	SYS1-DBNDD2	C	-0.965414	-0.965414	-0.965414	-0.965414	0.47774	-0.965414	0.396742	0.678533	1.33351	-0.340519	0.434134	1.84693
ENSG00000174844	DNAH12	C	0.0538165	-1.4185	-1.4185	-0.754345	0.160232	0.0302923	0.492386	-0.247808	-0.78899	1.68873	0.807156	1.39554
ENSG00000197847	SLC22A20P	C	-0.628054	-0.770819	-0.245794	-1.97599	-0.851654	-0.676024	0.556991	1.20309	0.477595	0.793932	0.99609	1.12064
ENSG00000269946		C	-1.10915	-0.253614	-1.10915	-0.443922	-1.10915	-1.10915	0.804818	-0.149635	1.27163	1.10056	1.27713	0.829642
ENSG00000269904	MAP2K4P1	C	-1.17643	1.0447	-1.17643	-1.17643	-1.17643	-0.251895	0.915818	1.03418	-0.0870772	1.26564	0.884067	-0.0997143
ENSG00000213860	RPL21P75	C	0.875445	-1.42465	0.0816375	0.189988	-1.42465	0.0283462	0.0701109	0.225059	1.24016	1.58341	-0.0201967	-1.42465
ENSG00000207980	MIR23A	C	-0.517401	-1.12633	-1.12633	-1.12633	-1.12633	-0.200533	1.12911	0.884203	0.40775	1.65213	0.531558	0.618499
ENSG00000163806	SPDYA	C	-1.10119	-0.50056	-1.71081	-0.559127	-0.258992	-0.577976	0.210392	0.774312	0.824634	1.75753	1.21571	-0.0739214
ENSG00000110169	HPX	C	-0.932546	-0.808981	-1.21267	-1.13452	-1.15713	-0.24607	0.508416	0.906648	0.857623	1.22797	0.917382	1.07387
ENSG00000182600	C2orf82	C	0.26199	-1.07541	-1.03782	-0.913731	-1.47434	-0.836226	1.12747	0.648871	0.368704	0.739128	0.768265	1.4231
ENSG00000248334	WHAMMP2	C	-0.565734	-1.38111	-1.38369	-0.719539	-0.0631962	0.206331	-0.225194	-0.363433	0.28025	1.66192	1.34866	1.20472
ENSG00000146757	ZNF92	C	0.139166	-1.66804	-0.228917	-0.596092	-0.0789744	0.727985	0.249837	-1.03569	-1.22775	1.19879	1.24619	1.2735
ENSG00000164972	C9orf24	C	-1.01257	-1.01257	-0.389589	-1.01257	-1.01257	-1.01257	0.714158	0.643593	0.394013	1.12519	1.46054	1.11493
ENSG00000128965	CHAC1	C	-0.403502	-0.9703	-0.111086	-1.55998	-0.60159	-1.38613	0.226769	1.35851	0.561842	1.30579	0.766113	0.813566
ENSG00000152763	WDR78	C	-0.110051	-2.00974	-0.14038	-1.13543	-0.353997	-1.08953	1.26987	0.736716	0.429601	0.699399	0.69764	1.00589
ENSG00000025039	RRAGD	C	-0.339766	-1.79012	0.342437	-1.49654	-0.101453	-0.606227	0.530402	1.49536	1.19082	0.959454	0.097921	-0.282295
ENSG00000070495	JMJD6	C	-1.10356	-1.24586	-1.48464	-0.0697334	-0.580702	-0.763465	0.602594	0.581963	0.644166	1.35842	1.11795	0.942865
ENSG00000128191	DGCR8	C	-1.21242	-1.01993	-1.29594	-0.881018	-0.635319	-0.57659	0.82626	1.05295	0.901375	0.899473	0.947762	0.993399
ENSG00000129521	EGLN3	C	-0.100557	-1.91423	-1.28871	-0.756212	0.22607	-0.0725114	0.431987	0.109639	-0.369974	1.06136	1.30659	1.36654
ENSG00000258984	UBE2F-SCLY	C	-1.00873	0.704107	-1.00873	-1.00873	1.62833	-1.00873	-0.130762	-0.320981	1.32159	-0.375301	1.32699	-0.119053
ENSG00000175073	VCPIP1	C	-0.922401	-1.77851	-1.00061	-0.71228	-0.291014	0.332491	0.339076	0.102874	0.0484978	1.16288	1.12971	1.58928
ENSG00000183091	NEB	C	-0.303836	-1.10575	-0.280155	-1.44726	-0.810348	-0.876162	1.55802	-0.430454	0.944729	0.718197	1.0122	1.02082
ENSG00000282508	LINC01002	C	-0.645975	-1.20342	0.441375	-0.832478	-0.788708	-0.960094	0.372095	-0.368076	2.1389	1.30461	0.219752	0.322015
ENSG00000165813	CCDC186	C	-0.721363	-1.83166	-0.567306	-0.914875	0.0683451	0.304017	0.585502	-0.86324	0.236549	1.44584	0.92341	1.33478
ENSG00000116266	STXBP3	C	-0.717631	-1.77886	-0.761611	-0.355786	0.446758	0.398741	0.224608	-1.08399	-0.18323	1.54423	0.987465	1.27931
ENSG00000105321	CCDC9	C	-1.78867	-0.738485	-1.49881	0.140266	-0.355949	-0.394293	0.117499	0.901691	0.245218	1.25851	1.01341	1.09962
ENSG00000162231	NXF1	C	-1.75152	-1.34572	-1.39783	0.699601	0.171977	0.308513	-0.129027	0.257312	-0.0351143	1.12969	1.09262	0.999492
ENSG00000125740	FOSB	C	-0.822998	-2.0043	-1.58143	0.111686	0.105965	0.46861	0.0329114	0.597649	0.00523481	0.894985	1.1052	1.08649
ENSG00000119737	GPR75	C	-1.65678	-0.844521	-0.937873	-0.679931	-0.791584	-0.358217	1.15637	0.224428	0.588269	1.27524	1.14583	0.878778
ENSG00000283761		C	-1.63989	-0.572861	-0.95731	0.149331	0.331702	-0.373793	1.01872	-0.906628	1.23948	-0.541919	0.59464	1.65854
ENSG00000269688		C	-0.505275	-1.8756	-0.788803	-0.921644	0.845795	-0.728785	0.486588	0.367882	-0.0868564	1.33998	0.389692	1.47702
ENSG00000111962	UST	C	-1.69395	-1.27476	-1.23264	0.465658	-0.268138	-0.0727083	0.120306	0.217457	0.0435715	1.43139	1.03935	1.22447
ENSG00000180573	HIST1H2AC	C	-1.2895	-1.79103	-0.355717	-0.112903	-0.324851	-0.805006	1.21689	0.172372	-0.0216513	1.31885	1.01947	0.973076
ENSG00000115339	GALNT3	C	-0.538142	-1.25234	-0.481782	-0.960416	-0.517632	-1.25279	0.291446	0.3724	0.164693	1.1807	1.60575	1.38811
ENSG00000250067	YJEFN3	C	-0.807982	-0.902732	-1.56994	-0.354571	-0.66466	-1.08306	0.592129	1.10936	1.186	0.502601	0.771919	1.22093
ENSG00000153531	ADPRHL1	C	-0.635033	-0.994764	-0.610075	-0.222668	-1.86733	-0.540912	0.176542	0.570709	0.48255	1.25241	1.6387	0.749867
ENSG00000168140	VASN	C	-0.354028	-0.499718	-1.72957	-0.559234	-1.72957	-0.111298	0.485196	0.879291	0.774267	1.03347	0.923231	0.887971
ENSG00000261832		C	-1.97768	-0.634089	-0.582075	0.526353	0.512924	0.0259863	0.328902	-0.894016	0.45477	-0.347479	0.509826	2.07658
ENSG00000185304	RGPD2	C	0.0951302	-0.146636	0.287	0.462484	-1.58492	-0.0781884	0.0464593	-2.25085	0.255988	1.32408	0.843355	0.746091
ENSG00000173221	GLRX	C	-0.466853	-1.82403	-1.20879	-0.649115	-0.696546	-0.450718	0.988532	0.73736	1.12508	0.844783	0.572917	1.02738
ENSG00000279118		C	-0.382831	-1.89035	-1.2568	0.413296	0.0779445	0.78342	0.0662238	-0.909477	-0.326264	1.34451	1.02931	1.05103
ENSG00000261915		C	-0.801885	1.30515	-0.801885	-0.801885	0.94133	-0.801885	-0.801885	0.882988	-0.801885	1.09151	1.39223	-0.801885
[truncated: 1 more rows]
