# Supplementary material for: A necroptotic-independent function of MLKL in regulating endothelial cell adhesion molecule expression
Source: Cell Death Dis. 2020 Apr 24;11(4):282. doi: 10.1038/s41419-020-2483-3 (PMC7181788; doi:10.1038/s41419-020-2483-3)
Supplement: Supplementary file 13 — Table S2 [file 41419_2020_2483_MOESM13_ESM.xlsx]

## Sheet: Sheet1
	Table S1. List of primers for real-time PCR
	Species	Gene Name	Forward Primer	Reverse Primer
	human	MLKL	GAAACAGTGACTCCGCCTCA	CGTGGAGTTCAGGTGCTTCT
		RIPK1	CGTGCTGAAAGCCGAGATGA	CTTAAAGGAGGCAAGGCCGA
		RIPK3	AGTGACGTCTACAGCTTCGGG	TGCTTCGTACACGAGTGATGG
		ICAM1	GCTGAGCTCCTCTGCTACTC	CGGGGCAGGATGACTTTTGA
		VCAM1	TTGACTGTGATCGGCTTCCC	GGACCACATCTACGCTGAC
		E-selectin	CAACTGCTTCCCAAAACGGAAA	AGCTTCCGTGGAGGTGTTG
		RBM6	GGAGTGACGAGGTTTCAGGA	GCCGATCAGTGGGTTTACCA
		GAPDH	TCGACAGTCAGCCGCATCTTC	GCGCCCAATACGACCAAATCC
		β-ACTIN	CCAACCGCGAGAAGATGA	CCAGAGGCGTACAGGGATAG
		18srRNA	GTAACCCGTTGAACCCCATT	CCATCCAATCGGTAGTAGCG
	mouse	Cd18	TACCAGTGACGTCCCCAACA	ACCGGGCTTGCAACTACAT
		Cd11b	TACTTCGGGCAGTCTCTGAGTG	ATGGTTGCCTCCAGTCTCAGCA
		Cd49d	ATATTCAGCTGGAGGGCAGG	CATGGGCCACGTTCTCATCT
		Cd162	AAGTGTCTGGCAGTGTGGA	AGCACAAGGAAGCTTGGGGA
		Icam1	CTGGATCTCAGGCCGCAAG	TGTCGAGCTTTGGGATGGTAG
		β-Actin	GGCTGTATTCCCCTCCATCG	CCAGTTGGTAACAATGCCATGT
